# Supplementary material for: Differential expression and co-expression gene network analyses reveal molecular mechanisms and candidate biomarkers involved in breast muscle myopathies in chicken
Source: Sci Rep. 2019 Oct 17;9:14905. doi: 10.1038/s41598-019-51521-1 (PMC6797748; doi:10.1038/s41598-019-51521-1)
Supplement: Supplementary file 2 — Supplementary Data S1 [file 41598_2019_51521_MOESM2_ESM.xlsx]

## Sheet: Feuil1
Differential expression and co-expression gene network analyses reveal molecular mechanisms and candidate biomarkers involved in breast muscle myopathies in chicken
Eva Pampouille1,2, Christelle Hennequet-Antier1, Christophe Praud1, Amélie Juanchich1, Aurélien Brionne1, Estelle Godet1, Thierry Bordeau1, Maxime Banville2, Elisabeth Le Bihan-Duval1, Cécile Berri1*
1BOA, INRA, Université de Tours, 37380 Nouzilly, France
2Hubbard SAS, Mauguérand, 22800 Le Foeil - Quintin, France
*Corresponding author: cecile.berri@inra.fr
GO.ID	Term	Definition	cluster1 (significant/annotated)	cluster1.pvalue	cluster1.Significant_genes	cluster2 (significant/annotated)	cluster2.pvalue	cluster2.Significant_genes	cluster3 (significant/annotated)	cluster3.pvalue	cluster3.Significant_genes	cluster4 (significant/annotated)	cluster4.pvalue	cluster4.Significant_genes	cluster5 (significant/annotated)	cluster5.pvalue	cluster5.Significant_genes	cluster6 (significant/annotated)	cluster6.pvalue	cluster6.Significant_genes
GO:0090502	RNA phosphodiester bond hydrolysis, endonucleolytic	The chemical reactions and pathways involving the hydrolysis of internal 3',5'-phosphodiester bonds in one or two strands of ribonucleotides.	10% (1/10)	0.6142401	NA	90% (9/10)	0.002887269	395181;415294;415965;416804;417313;419618;420178;423437;429118	0% (0/10)	1	NA	0% (0/10)	1	NA	0% (0/10)	1	NA	0% (0/10)	1	NA
GO:0022616	DNA strand elongation	The DNA metabolic process in which a DNA strand is synthesized by adding nucleotides to the 3' end of an existing DNA stand.	38.46% (5/13)	0.004207247	373984;374246;395555;404538;769677	7.69% (1/13)	0.9992891	NA	0% (0/13)	1	NA	0% (0/13)	1	NA	7.69% (1/13)	0.9783346	NA	7.69% (1/13)	0.4000275	NA
GO:0090304	nucleic acid metabolic process	Any cellular metabolic process involving nucleic acids.	11.59% (213/1838)	0.6056858	NA	48.1% (884/1838)	0.00778374	100857108;100857368;100857413;100857575;100857630;100857770;100858397;100858404;100859014;100859056;100859133;100859153;100859320;100859332;100859376;100859595;100859604;100859816;101747682;101749232;101749358;101749375;101749773;101750316;101750576;101750600;101750922;101750986;101752182;101752246;107049008;107050719;107050968;107050971;107052190;107053684;107054443;107054958;107055140;107057628…	3.48% (64/1838)	0.7158243	NA	2.23% (41/1838)	0.9414469	NA	19.75% (363/1838)	1	NA	3.21% (59/1838)	0.963431	NA
GO:0016070	RNA metabolic process	The cellular chemical reactions and pathways involving RNA, ribonucleic acid, one of the two main type of nucleic acid, consisting of a long, unbranched macromolecule formed from ribonucleotides joined in 3',5'-phosphodiester linkage.	11.61% (186/1602)	0.006154361	100858895;101747811;373887;373888;373935;373984;374087;374123;374128;374131;374191;374201;374207;374226;378900;395099;395152;395344;395355;395494;395508;395629;395658;395682;395703;395724;395810;395878;395928;395955;396043;396074;396126;396142;396341;396494;415359;415577;415589;415680;415811;415866;415875;415947;415981;416138;416206;416242;416255;416270;416275;416286;416426;416560;416756;416890;4…	47.94% (768/1602)	0.1259099	NA	3.62% (58/1602)	0.5900806	NA	2.37% (38/1602)	0.8451853	NA	19.91% (319/1602)	1	NA	3.31% (53/1602)	0.918279	NA
GO:0000959	mitochondrial RNA metabolic process	The chemical reactions and pathways involving RNA transcribed from the mitochondrial genome and occurring in the mitochondrion.	12% (3/25)	0.3993593	NA	68% (17/25)	0.009365678	107054443;416103;417313;418131;418397;420084;420237;420408;421206;421488;421769;422937;423325;424408;425626;425909;769031	4% (1/25)	0.5967907	NA	0% (0/25)	1	NA	8% (2/25)	0.9939965	NA	0% (0/25)	1	NA
GO:0006364	rRNA processing	Any process involved in the conversion of a primary ribosomal RNA (rRNA) transcript into one or more mature rRNA molecules.	14.55% (8/55)	0.1216185	NA	60% (33/55)	0.007068239	107050719;107050971;107055140;374053;374133;395181;396280;415955;416096;417158;417423;417477;417871;417933;417959;419308;419682;419943;420263;420870;421140;422196;422846;423726;424613;426152;426457;427137;427157;427278;431184;768930;769632	5.45% (3/55)	0.3117922	NA	1.82% (1/55)	0.7789064	NA	7.27% (4/55)	0.9998902	NA	0% (0/55)	1	NA
GO:0008380	RNA splicing	The process of removing sections of the primary RNA transcript to remove sequences not present in the mature form of the RNA and joining the remaining sections to form the mature form of the RNA.	17.09% (27/158)	0.7868538	NA	60.76% (96/158)	0.0005285685	100857770;100859332;107050968;107057628;373923;374048;374071;374111;374206;386575;395157;395233;395249;395678;395803;396180;396195;396326;415295;415523;415620;415628;415937;415965;416133;416157;416254;416295;416492;416909;416947;417019;417170;417270;417355;417414;417559;417588;417805;417959;417991;418064;418664;418784;418996;419254;419453;419593;419689;419901;419982;420054;420228;420237;420627;42…	1.27% (2/158)	0.9789184	NA	1.27% (2/158)	0.9306862	NA	10.13% (16/158)	0.9999997	NA	1.27% (2/158)	0.9860123	NA
GO:0031123	RNA 3'-end processing	Any process involved in forming the mature 3' end of an RNA molecule.	14.29% (5/35)	0.2077221	NA	68.57% (24/35)	0.001740968	100857368;395181;395268;415628;416103;417226;417313;417640;418397;419410;420362;420478;421206;421929;422196;423035;423399;424356;424642;426014;426493;427310;430595;769405	2.86% (1/35)	0.7199151	NA	2.86% (1/35)	0.6166513	NA	2.86% (1/35)	0.9999676	NA	5.71% (2/35)	0.3925785	NA
GO:0000398	mRNA splicing, via spliceosome	The joining together of exons from one or more primary transcripts of messenger RNA (mRNA) and the excision of intron sequences, via a spliceosomal mechanism, so that mRNA consisting only of the joined exons is produced.	21.43% (24/112)	0.001649615	374226;395629;415680;415875;415947;416270;416756;416890;417986;418024;418248;418631;419116;419600;419623;419716;419815;419869;420618;421261;422656;426061;427717;772264	58.04% (65/112)	0.0007017296	100859332;107050968;107057628;373923;374111;374206;395678;395803;396180;415523;415620;415937;416133;416157;416254;416492;416909;416947;417170;417270;417355;417559;417588;417805;417991;418996;419254;419593;419689;419901;419982;420054;420627;420846;421243;421492;421588;422052;422067;422214;422395;422401;423250;423296;423381;424056;424123;425020;425033;425070;425500;426667;427377;428002;428281;42906…	0.89% (1/112)	0.983402	NA	0.89% (1/112)	0.9543913	NA	8.93% (10/112)	0.9999981	NA	1.79% (2/112)	0.9341394	NA
GO:0006397	mRNA processing	Any process involved in the conversion of a primary mRNA transcript into one or more mature mRNA(s) prior to translation into polypeptide.	18.67% (31/166)	0.1975651	NA	60.24% (100/166)	0.0007164509	100859332;107050968;107057628;373923;374071;374111;374206;386575;395249;395678;395803;396180;396195;415523;415620;415937;415965;416133;416157;416254;416492;416909;416947;417019;417170;417226;417270;417355;417414;417559;417588;417805;417991;418823;418996;419254;419410;419453;419593;419689;419901;419982;420054;420077;420362;420408;420478;420627;420846;421046;421185;421206;421243;421434;421492;42158…	1.2% (2/166)	0.9836519	NA	1.81% (3/166)	0.8310216	NA	7.83% (13/166)	1	NA	2.41% (4/166)	0.8884705	NA
GO:0009166	nucleotide catabolic process	The chemical reactions and pathways resulting in the breakdown of nucleotides, any nucleoside that is esterified with (ortho)phosphate or an oligophosphate at any hydroxyl group on the glycose moiety; may be mono-, di- or triphosphate; this definition includes cyclic-nucleotides (nucleoside cyclic phosphates).	2.27% (1/44)	0.9850528	NA	61.36% (27/44)	0.009504255	374064;374120;374193;395424;395833;396016;396435;396456;415812;415846;415906;416467;417598;418185;418858;418968;419125;419371;419531;420133;422203;423064;423343;424700;427308;428969;768471	6.82% (3/44)	0.2056245	NA	0% (0/44)	1	NA	18.18% (8/44)	0.9059356	NA	2.27% (1/44)	0.8233368	NA
GO:0000956	nuclear-transcribed mRNA catabolic process	The chemical reactions and pathways resulting in the breakdown of nuclear-transcribed mRNAs in eukaryotic cells.	22.45% (11/49)	0.003737251	374226;395629;416255;416756;419623;419688;420119;422629;423626;427178;428222	57.14% (28/49)	0.02890946	NA	2.04% (1/49)	0.8319977	NA	2.04% (1/49)	0.7391662	NA	6.12% (3/49)	0.9999194	NA	0% (0/49)	1	NA
GO:0006402	mRNA catabolic process	The chemical reactions and pathways resulting in the breakdown of mRNA, messenger RNA, which is responsible for carrying the coded genetic 'message', transcribed from DNA, to sites of protein assembly at the ribosomes.	16.3% (15/92)	0.5471634	NA	55.43% (51/92)	0.008942974	100857368;100858397;101750600;107050968;107050971;107054443;386575;395225;395268;395401;395569;395637;415294;415733;416258;416605;417348;418010;419100;419453;419554;419583;419618;419628;419715;419847;419886;420408;420478;420669;420846;420932;421145;421206;421363;421492;421831;421947;422214;422395;423399;423816;424642;424778;424934;426775;430595;430689;431184;619530;770140	3.26% (3/92)	0.6423699	NA	2.17% (2/92)	0.7148831	NA	9.78% (9/92)	0.999963	NA	1.09% (1/92)	0.9737215	NA
GO:0032543	mitochondrial translation	The chemical reactions and pathways resulting in the formation of a protein in a mitochondrion. This is a ribosome-mediated process in which the information in messenger RNA (mRNA) is used to specify the sequence of amino acids in the protein; the mitochondrion has its own ribosomes and transfer RNAs, and uses a genetic code that differs from the nuclear code.	3.85% (1/26)	0.9162525	NA	80.77% (21/26)	0.006952691	416976;418131;418397;419139;419226;419909;420237;420616;420932;421636;421781;422114;422480;422911;424408;424795;425018;427205;427216;428898;791224	0% (0/26)	1	NA	0% (0/26)	1	NA	11.54% (3/26)	0.9774793	NA	0% (0/26)	1	NA
GO:0002181	cytoplasmic translation	The chemical reactions and pathways resulting in the formation of a protein in the cytoplasm. This is a ribosome-mediated process in which the information in messenger RNA (mRNA) is used to specify the sequence of amino acids in the protein.	10.53% (4/38)	0.457429	NA	68.42% (26/38)	0.001182126	100857770;395835;396262;396400;416122;417262;417371;417823;418401;418568;418597;418802;419583;419682;419845;420003;420846;422363;423927;423992;425416;428442;768930;771356;771528;771794	0% (0/38)	1	NA	2.63% (1/38)	0.6469866	NA	5.26% (2/38)	0.9998122	NA	0% (0/38)	1	NA
GO:0006413	translational initiation	The process preceding formation of the peptide bond between the first two amino acids of a protein. This includes the formation of a complex of the ribosome, mRNA or circRNA, and an initiation complex that contains the first aminoacyl-tRNA.	5.88% (3/51)	0.8544916	NA	74.51% (38/51)	0.002289002	100857736;101747413;374071;395232;395514;395905;414740;415573;416187;416258;417637;418567;418597;419238;419583;419653;419845;420037;421145;422363;423279;423285;423479;423927;424457;424587;424948;424953;425042;425800;426773;428898;429557;769783;770140;770701;771356;771794	1.96% (1/51)	0.8438425	NA	0% (0/51)	1	NA	5.88% (3/51)	0.999952	NA	0% (0/51)	1	NA
GO:0035196	production of miRNAs involved in gene silencing by miRNA	Cleavage of stem-loop RNA precursors into microRNAs (miRNAs), a class of small RNAs that primarily silence genes by blocking the translation of mRNA transcripts into protein.	33.33% (8/24)	0.0008690413	395629;396494;416426;417203;417996;421961;428222;769675	45.83% (11/24)	0.4547234	NA	0% (0/24)	1	NA	0% (0/24)	1	NA	8.33% (2/24)	0.992221	NA	4.17% (1/24)	0.6109309	NA
GO:0006446	regulation of translational initiation	Any process that modulates the frequency, rate or extent of translational initiation.	7.14% (2/28)	0.7364958	NA	75% (21/28)	0.0005240669	374071;395514;395905;416187;417637;418567;419238;419583;420037;421145;423279;423285;423479;424457;424953;426773;428898;429557;769783;770140;770701	0% (0/28)	1	NA	0% (0/28)	1	NA	10.71% (3/28)	0.9857359	NA	0% (0/28)	1	NA
GO:0070129	regulation of mitochondrial translation	Any process that modulates the frequency, rate or extent of the chemical reactions and pathways resulting in the formation of proteins by the translation of mRNA in a mitochondrion.	0% (0/12)	1	NA	83.33% (10/12)	0.004960946	418397;419139;419226;419909;420616;420932;421636;427216;428898;791224	0% (0/12)	1	NA	0% (0/12)	1	NA	16.67% (2/12)	0.8510458	NA	0% (0/12)	1	NA
GO:0051092	positive regulation of NF-kappaB transcription factor activity	Any process that activates or increases the frequency, rate or extent of activity of the transcription factor NF-kappaB.	8.77% (5/57)	0.6000717	NA	24.56% (14/57)	0.9986713	NA	1.75% (1/57)	0.8746158	NA	5.26% (3/57)	0.1980458	NA	42.11% (24/57)	0.004408691	374055;374175;374198;378921;395385;395485;395702;395722;395826;396203;416476;417123;417241;417401;420420;423302;423408;423864;424876;427282;427803;429807;769909;770162	1.75% (1/57)	0.8943992	NA
GO:0045893	positive regulation of transcription, DNA-templated	Any process that activates or increases the frequency, rate or extent of cellular DNA-templated transcription.	10.85% (73/673)	0.0551697	NA	47.25% (318/673)	0.006598576	100857413;100858404;100859056;100859153;101749232;101749375;101750986;107049008;107052190;107054958;373910;373919;373977;373988;373991;374017;374021;374026;374030;374048;374064;374115;374120;374138;374139;374147;374200;374215;374231;374260;378804;386575;395111;395113;395114;395183;395221;395247;395250;395253;395277;395289;395290;395302;395322;395397;395432;395433;395448;395479;395483;395487;39550…	3.57% (24/673)	0.5302825	NA	2.82% (19/673)	0.4512296	NA	20.95% (141/673)	0.9984956	NA	3.86% (26/673)	0.5244213	NA
GO:0006359	regulation of transcription by RNA polymerase III	Any process that modulates the frequency, rate or extent of transcription mediated by RNA ploymerase III.	10% (1/10)	0.6142401	NA	30% (3/10)	0.8726195	NA	30% (3/10)	0.004440842	415378;426130;426772	0% (0/10)	1	NA	20% (2/10)	0.7673921	NA	0% (0/10)	1	NA
GO:0034243	regulation of transcription elongation from RNA polymerase II promoter	Any process that modulates the frequency, rate or extent of transcription elongation, the extension of an RNA molecule after transcription initiation and promoter clearance by the addition of ribonucleotides, catalyzed by RNA polymerase II.	21.43% (3/14)	0.1277966	NA	78.57% (11/14)	0.007070281	100859056;395786;417226;420124;421435;421492;423035;423215;424356;425418;769405	0% (0/14)	1	NA	0% (0/14)	1	NA	0% (0/14)	1	NA	0% (0/14)	1	NA
GO:0009226	nucleotide-sugar biosynthetic process	The chemical reactions and pathways resulting in the formation of nucleotide-sugars, any nucleotide-carbohydrate in which the distal phosphoric residue of a nucleoside 5'-diphosphate is in glycosidic linkage with a monosaccharide or monosaccharide derivative.	0% (0/5)	1	NA	0% (0/5)	1	NA	0% (0/5)	1	NA	0% (0/5)	1	NA	100% (5/5)	0.001074273	415924;420292;420890;421841;422792	0% (0/5)	1	NA
GO:0006261	DNA-dependent DNA replication	A DNA replication process that uses parental DNA as a template for the DNA-dependent DNA polymerases that synthesize the new strands.	19.7% (13/66)	0.005622261	373984;395555;415548;415577;415684;416687;416719;418907;420119;420358;422549;423933;769677	33.33% (22/66)	0.9541947	NA	3.03% (2/66)	0.6876554	NA	1.52% (1/66)	0.8367768	NA	24.24% (16/66)	0.6399627	NA	1.52% (1/66)	0.9260957	NA
GO:0006275	regulation of DNA replication	Any process that modulates the frequency, rate or extent of DNA replication.	22.73% (10/44)	0.005106118	373984;378896;395555;396494;415548;415577;416687;418907;420358;424783	43.18% (19/44)	0.5321734	NA	4.55% (2/44)	0.4682949	NA	0% (0/44)	1	NA	9.09% (4/44)	0.9984876	NA	0% (0/44)	1	NA
GO:0000381	regulation of alternative mRNA splicing, via spliceosome	Any process that modulates the frequency, rate or extent of alternative splicing of nuclear mRNAs.	28% (7/25)	0.005514756	374226;395629;415947;416756;418024;419116;419623	40% (10/25)	0.6797803	NA	0% (0/25)	1	NA	4% (1/25)	0.4955596	NA	16% (4/25)	0.9133445	NA	0% (0/25)	1	NA
GO:0032069	regulation of nuclease activity	Any process that modulates the frequency, rate or extent of nuclease activity, the hydrolysis of ester linkages within nucleic acids.	38.46% (5/13)	0.004207247	373984;378896;395724;395928;422462	7.69% (1/13)	0.9992891	NA	0% (0/13)	1	NA	0% (0/13)	1	NA	38.46% (5/13)	0.2187276	NA	0% (0/13)	1	NA
GO:0019219	regulation of nucleobase-containing compound metabolic process	Any cellular process that modulates the frequency, rate or extent of the chemical reactions and pathways involving nucleobases, nucleosides, nucleotides and nucleic acids.	10.92% (159/1456)	0.0692183	NA	47.12% (686/1456)	0.001817315	100857108;100857413;100857575;100857770;100857945;100858397;100858404;100858754;100859014;100859056;100859133;100859153;100859320;100859376;100859595;100859816;101747682;101749232;101749358;101749375;101749773;101750316;101750576;101750600;101750922;101750986;101752246;107049008;107050968;107052190;107053684;107054443;107054958;373910;373919;373923;373929;373930;373953;373977;373988;373991;374017…	3.37% (49/1456)	0.8087274	NA	2.34% (34/1456)	0.8561391	NA	21.36% (311/1456)	0.9999994	NA	3.43% (50/1456)	0.8462538	NA
GO:0034249	negative regulation of cellular amide metabolic process	Any process that stops, prevents, or reduces the frequency, rate or extent of the chemical reactions and pathways involving amides.	8.96% (6/67)	0.5766734	NA	43.28% (29/67)	0.5084982	NA	10.45% (7/67)	0.009353879	374140;396452;417166;419629;419932;427203;427317	1.49% (1/67)	0.8412226	NA	19.4% (13/67)	0.9051814	NA	0% (0/67)	1	NA
GO:2000042	negative regulation of double-strand break repair via homologous recombination	Any process that stops, prevents, or reduces the frequency, rate or extent of double-strand break repair via homologous recombination.	62.5% (5/8)	0.000269168	415589;416687;418326;422381;424316	12.5% (1/8)	0.9884202	NA	0% (0/8)	1	NA	0% (0/8)	1	NA	0% (0/8)	1	NA	0% (0/8)	1	NA
GO:0070875	positive regulation of glycogen metabolic process	Any process that activates or increases the frequency, rate or extent of the chemical reactions and pathways involving glycogen.	44.44% (4/9)	0.005845095	101749060;395724;395928;427864	11.11% (1/9)	0.9933713	NA	11.11% (1/9)	0.2785988	NA	0% (0/9)	1	NA	11.11% (1/9)	0.929487	NA	0% (0/9)	1	NA
GO:0016239	positive regulation of macroautophagy	Any process, such as recognition of nutrient depletion, that activates or increases the rate of macroautophagy to bring cytosolic macromolecules to the vacuole/lysosome for degradation.	2.86% (1/35)	0.9645961	NA	68.57% (24/35)	0.001740968	374079;416258;416519;416552;417825;419993;419999;420610;421343;421577;421611;422446;422878;423646;423971;424237;424290;424522;425370;426145;426493;427370;427623;428414	2.86% (1/35)	0.7199151	NA	0% (0/35)	1	NA	14.29% (5/35)	0.964755	NA	2.86% (1/35)	0.7478947	NA
GO:0045333	cellular respiration	The enzymatic release of energy from inorganic and organic compounds (especially carbohydrates and fats) which either requires oxygen (aerobic respiration) or does not (anaerobic respiration).	2.56% (1/39)	0.9758631	NA	79.49% (31/39)	0.004807613	100857596;100859720;374009;374122;395277;395427;395758;415846;416066;416391;416666;417329;417517;417907;418541;418610;419793;420624;420932;421281;421870;422622;422988;424102;426015;426488;430210;431387;768932;771652;776112	0% (0/39)	1	NA	0% (0/39)	1	NA	7.69% (3/39)	0.9989846	NA	0% (0/39)	1	NA
GO:0009060	aerobic respiration	The enzymatic release of energy from inorganic and organic compounds (especially carbohydrates and fats) which requires oxygen as the terminal electron acceptor.	0% (0/15)	1	NA	80% (12/15)	0.003711824	100859720;374009;395427;395758;415846;416066;417517;418610;419793;420624;421281;422988	0% (0/15)	1	NA	0% (0/15)	1	NA	13.33% (2/15)	0.9261533	NA	0% (0/15)	1	NA
GO:0042554	superoxide anion generation	The enzymatic generation of superoxide, the superoxide anion O2- (superoxide free radical), or any compound containing this species, by a cell in response to environmental stress, thereby mediating the activation of various stress-inducible signaling pathways.	15.38% (2/13)	0.3332276	NA	23.08% (3/13)	0.9613935	NA	0% (0/13)	1	NA	0% (0/13)	1	NA	61.54% (8/13)	0.006392232	100859840;100873157;396181;415905;417485;418581;427213;427272	0% (0/13)	1	NA
GO:0051188	cofactor biosynthetic process	The chemical reactions and pathways resulting in the formation of a cofactor, a substance that is required for the activity of an enzyme or other protein.	4.11% (3/73)	0.9675879	NA	63.01% (46/73)	0.003495765	100857383;100857945;374020;374030;374064;374120;374193;395270;395833;395938;396016;396435;396456;415812;415846;415906;416066;416165;416537;416745;416975;417227;417329;417598;418595;418610;418968;419371;419456;420133;420490;420570;421797;422203;422605;422983;423343;424311;424492;424597;425721;426223;427308;427477;428878;428969	8.22% (6/73)	0.04481076	NA	0% (0/73)	1	NA	17.81% (13/73)	0.9553633	NA	0% (0/73)	1	NA
GO:0006732	coenzyme metabolic process	The chemical reactions and pathways involving coenzymes, any of various nonprotein organic cofactors that are required, in addition to an enzyme and a substrate, for an enzymatic reaction to proceed.	2.13% (2/94)	0.9987219	NA	58.51% (55/94)	0.008941942	100857383;374030;374064;374120;374189;374193;395270;395785;395833;396016;396379;396435;396456;415332;415812;415846;415906;416066;416165;416520;416537;416745;416975;417227;417598;418595;418610;418968;419040;419371;419456;419489;420133;420490;420570;420656;420664;420964;421281;421309;421797;422203;422605;422983;423028;423343;424311;426126;426429;427308;427477;428878;428969;768471;771808	6.38% (6/94)	0.1176025	NA	4.26% (4/94)	0.2473256	NA	20.21% (19/94)	0.9067871	NA	0% (0/94)	1	NA
GO:0046034	ATP metabolic process	The chemical reactions and pathways involving ATP, adenosine triphosphate, a universally important coenzyme and enzyme regulator.	1.35% (1/74)	0.9991642	NA	63.51% (47/74)	0.0047494	100857596;100857945;101748948;107054443;374064;374120;374159;374193;395277;395474;395758;395833;395853;396002;396016;396435;396456;415527;415846;415906;416391;416933;417157;417539;417598;417606;417907;418508;418541;419793;419909;420133;420624;421778;422203;423343;423617;424102;424144;425370;426015;426488;426673;427308;428969;430210;771652	4.05% (3/74)	0.4941531	NA	0% (0/74)	1	NA	20.27% (15/74)	0.8816788	NA	0% (0/74)	1	NA
GO:0042773	ATP synthesis coupled electron transport	The transfer of electrons through a series of electron donors and acceptors, generating energy that is ultimately used for synthesis of ATP.	6.25% (1/16)	0.7823431	NA	75% (12/16)	0.009080414	100857596;395277;395758;416391;417907;418541;419793;420624;426015;426488;430210;771652	0% (0/16)	1	NA	0% (0/16)	1	NA	0% (0/16)	1	NA	0% (0/16)	1	NA
GO:0009083	branched-chain amino acid catabolic process	The chemical reactions and pathways resulting in the breakdown of amino acids containing a branched carbon skeleton, comprising isoleucine, leucine and valine.	0% (0/7)	1	NA	100% (7/7)	0.002577053	374210;395375;396316;418968;420632;423345;423979	0% (0/7)	1	NA	0% (0/7)	1	NA	0% (0/7)	1	NA	0% (0/7)	1	NA
GO:0030149	sphingolipid catabolic process	The chemical reactions and pathways resulting in the breakdown of sphingolipids, any of a class of lipids containing the long-chain amine diol sphingosine or a closely related base (a sphingoid).	14.29% (1/7)	0.4865536	NA	0% (0/7)	1	NA	0% (0/7)	1	NA	0% (0/7)	1	NA	85.71% (6/7)	0.001496337	107049056;396547;415905;419077;423714;430542	0% (0/7)	1	NA
GO:0044255	cellular lipid metabolic process	The chemical reactions and pathways involving lipids, as carried out by individual cells.	8.56% (25/292)	0.6546647	NA	32.53% (95/292)	0.9998943	NA	4.45% (13/292)	0.2405483	NA	3.08% (9/292)	0.3883606	NA	33.22% (97/292)	0.006970925	100857237;100857294;100873157;107049056;374155;374256;395078;395509;395602;395669;395816;395863;396061;396136;396219;396370;396393;396394;396413;396451;396457;396504;396515;396536;396547;414741;414746;415121;415353;415361;415678;415716;415805;415905;416009;416010;416024;416528;416811;416943;417199;417220;417319;417560;417615;417733;418196;418992;419077;419087;419559;419601;419718;420090;420221;42…	3.08% (9/292)	0.8004342	NA
GO:0008216	spermidine metabolic process	The chemical reactions and pathways involving spermidine, N-(3-aminopropyl)-1,4-diaminobutane.	0% (0/5)	1	NA	60% (3/5)	0.3650392	NA	0% (0/5)	1	NA	40% (2/5)	0.006843339	100857693;374006	0% (0/5)	1	NA	0% (0/5)	1	NA
GO:0009310	amine catabolic process	The chemical reactions and pathways resulting in the breakdown of any organic compound that is weakly basic in character and contains an amino or a substituted amino group. Amines are called primary, secondary, or tertiary according to whether one, two, or three carbon atoms are attached to the nitrogen atom.	0% (0/5)	1	NA	0% (0/5)	1	NA	0% (0/5)	1	NA	60% (3/5)	0.000184769	100857693;374006;419934	40% (2/5)	0.3778485	NA	0% (0/5)	1	NA
GO:0006744	ubiquinone biosynthetic process	The chemical reactions and pathways resulting in the formation of ubiquinone, a lipid-soluble electron-transporting coenzyme.	0% (0/6)	1	NA	100% (6/6)	0.006042879	416745;416975;419456;420490;421797;422605	0% (0/6)	1	NA	0% (0/6)	1	NA	0% (0/6)	1	NA	0% (0/6)	1	NA
GO:0046456	icosanoid biosynthetic process	The chemical reactions and pathways resulting in the formation of icosanoids, any of a group of C20 polyunsaturated fatty acids.	7.14% (1/14)	0.7365801	NA	21.43% (3/14)	0.9746421	NA	0% (0/14)	1	NA	7.14% (1/14)	0.3180969	NA	64.29% (9/14)	0.002477929	100857237;395863;396451;414741;416943;419559;424404;427752;770904	0% (0/14)	1	NA
GO:1901607	alpha-amino acid biosynthetic process	NA	4% (1/25)	0.9078526	NA	40% (10/25)	0.6797803	NA	0% (0/25)	1	NA	16% (4/25)	0.004135223	419934;420574;424716;428502	28% (7/25)	0.4623366	NA	4% (1/25)	0.6259674	NA
GO:0032964	collagen biosynthetic process	The chemical reactions and pathways resulting in the formation of collagen, any of a group of fibrous proteins of very high tensile strength that form the main component of connective tissue in animals. Collagen is highly enriched in glycine (some regions are 33% glycine) and proline, occurring predominantly as 3-hydroxyproline (about 20%).	0% (0/15)	1	NA	13.33% (2/15)	0.9971564	NA	0% (0/15)	1	NA	0% (0/15)	1	NA	73.33% (11/15)	0.00417538	100857105;100859610;100873157;374148;395568;396228;396438;418833;420519;422040;428760	0% (0/15)	1	NA
GO:0032967	positive regulation of collagen biosynthetic process	Any process that activates or increases the frequency, rate or extent of the chemical reactions and pathways resulting in the formation of collagen, any of a group of fibrous proteins of very high tensile strength that form the main component of connective tissue in animals.	0% (0/11)	1	NA	18.18% (2/11)	0.9799786	NA	0% (0/11)	1	NA	0% (0/11)	1	NA	63.64% (7/11)	0.008452209	100857105;100859610;100873157;374148;396438;418833;420519	0% (0/11)	1	NA
GO:0006023	aminoglycan biosynthetic process	The chemical reactions and pathways resulting in the formation of aminoglycans, any polymer containing amino groups that consists of more than about 10 monosaccharide residues joined to each other by glycosidic linkages.	4.35% (1/23)	0.8884459	NA	17.39% (4/23)	0.997595	NA	0% (0/23)	1	NA	0% (0/23)	1	NA	52.17% (12/23)	0.005454513	100873157;395272;395594;396033;415320;415521;416032;421286;421745;422792;424815;425859	13.04% (3/23)	0.05656726	NA
GO:0008610	lipid biosynthetic process	The chemical reactions and pathways resulting in the formation of lipids, compounds soluble in an organic solvent but not, or sparingly, in an aqueous solvent.	8.48% (14/165)	0.646601	NA	34.55% (57/165)	0.9876394	NA	3.64% (6/165)	0.5386653	NA	4.24% (7/165)	0.1567879	NA	34.55% (57/165)	0.005518112	100857237;374155;395145;395373;395863;396023;396033;396061;396136;396219;396370;396413;396451;396457;396504;396536;414741;414838;415678;415805;415905;416526;417199;418107;418196;419077;419087;419158;419455;419559;419718;420548;421031;421327;421375;422423;422598;422610;422982;423112;423318;423379;423895;424037;424169;425056;425359;426879;427381;427752;427803;428646;428661;429089;429983;432368;7715…	2.42% (4/165)	0.8856891	NA
GO:0045912	negative regulation of carbohydrate metabolic process	Any process that stops, prevents, or reduces the frequency, rate or extent of the chemical reactions and pathways involving carbohydrate.	0% (0/15)	1	NA	20% (3/15)	0.9834912	NA	6.67% (1/15)	0.4198877	NA	0% (0/15)	1	NA	60% (9/15)	0.004800919	100873157;395218;395272;395669;396135;420027;426929;427430;771549	0% (0/15)	1	NA
GO:0043255	regulation of carbohydrate biosynthetic process	Any process that modulates the frequency, rate or extent of the chemical reactions and pathways resulting in the formation of carbohydrates.	14.81% (4/27)	0.2259358	NA	18.52% (5/27)	0.9980181	NA	7.41% (2/27)	0.2497202	NA	0% (0/27)	1	NA	48.15% (13/27)	0.009144967	100873157;395097;395218;395272;395669;396033;396135;396196;396457;426929;427381;427430;771549	0% (0/27)	1	NA
GO:0046365	monosaccharide catabolic process	The chemical reactions and pathways resulting in the breakdown of monosaccharides, polyhydric alcohols containing either an aldehyde or a keto group and between three to ten or more carbon atoms.	0% (0/6)	1	NA	0% (0/6)	1	NA	16.67% (1/6)	0.1955956	NA	0% (0/6)	1	NA	83.33% (5/6)	0.005078865	396017;396457;419686;424599;426368	0% (0/6)	1	NA
GO:0009311	oligosaccharide metabolic process	The chemical reactions and pathways involving oligosaccharides, molecules with between two and (about) 20 monosaccharide residues connected by glycosidic linkages.	5.88% (1/17)	0.8021555	NA	11.76% (2/17)	0.9989555	NA	5.88% (1/17)	0.4605683	NA	5.88% (1/17)	0.3718802	NA	58.82% (10/17)	0.003591591	107049056;374155;396121;396159;396169;396547;419718;422188;422991;430542	0% (0/17)	1	NA
GO:0019318	hexose metabolic process	The chemical reactions and pathways involving a hexose, any monosaccharide with a chain of six carbon atoms in the molecule.	6.67% (4/60)	1	NA	36.67% (22/60)	0.8603862	NA	8.33% (5/60)	0.06143725	NA	0% (0/60)	1	NA	40% (24/60)	0.009393836	374066;395097;395218;395492;396017;396135;396196;396457;415317;417373;419686;419687;421668;422630;423952;424893;425972;426268;426582;426929;427381;427430;770077;771549	0% (0/60)	1	NA
GO:2000059	negative regulation of ubiquitin-dependent protein catabolic process	Any process that stops, prevents, or reduces the frequency, rate or extent of ubiquitin-dependent protein catabolic process	0% (0/22)	1	NA	72.73% (16/22)	0.004223507	373977;374138;395126;395277;396188;415739;418709;419682;419949;420001;421063;422203;422204;423482;426396;428414	0% (0/22)	1	NA	0% (0/22)	1	NA	13.64% (3/22)	0.9455566	NA	0% (0/22)	1	NA
GO:0006511	ubiquitin-dependent protein catabolic process	The chemical reactions and pathways resulting in the breakdown of a protein or peptide by hydrolysis of its peptide bonds, initiated by the covalent attachment of a ubiquitin group, or multiple ubiquitin groups, to the protein.	10.18% (23/226)	0.311955	NA	54.87% (124/226)	0.001589182	373930;373977;374050;374076;374115;374119;374138;374186;395126;395277;395297;395318;395365;395609;395766;395804;395983;396003;396014;396188;396416;415497;415522;415697;415739;415846;415944;416061;416106;416181;416486;416504;416569;416919;417289;417456;417716;417783;418335;418482;418598;418686;418709;418744;419145;419268;419416;419421;419448;419682;419949;420001;420085;420338;420783;420827;421063;…	3.98% (9/226)	0.4142956	NA	3.1% (7/226)	0.4085911	NA	17.26% (39/226)	0.9989959	NA	3.1% (7/226)	0.774861	NA
GO:0010755	regulation of plasminogen activation	Any process that modulates the rate, frequency or extent of plasminogen activation. Plasminogen activation is the process in which plasminogen is processed to plasmin.	0% (0/8)	1	NA	12.5% (1/8)	0.9884202	NA	0% (0/8)	1	NA	0% (0/8)	1	NA	87.5% (7/8)	0.0004324707	100857105;373987;396017;396297;396413;419311;424805	0% (0/8)	1	NA
GO:0016246	RNA interference	The process in which double-stranded RNAs silence cognate genes. Involves posttranscriptional gene inactivation ('silencing') both of transgenes or dsRNA introduced into a germline, and of the host gene(s) homologous to the transgenes or dsRNA. This silencing is triggered by the introduction of transgenes or double-stranded RNA (dsRNA), and can occur through a specific decrease in the level of mR…	60% (3/5)	0.006475175	421450;423131;428222	20% (1/5)	0.9383116	NA	0% (0/5)	1	NA	0% (0/5)	1	NA	0% (0/5)	1	NA	0% (0/5)	1	NA
GO:0010467	gene expression	The process in which a gene's sequence is converted into a mature gene product or products (proteins or RNA). This includes the production of an RNA transcript as well as any processing to produce a mature RNA product or an mRNA or circRNA (for protein-coding genes) and the translation of that mRNA or circRNA into protein. Protein maturation is included when required to form an active form of a p…	11.4% (217/1904)	0.003440995	100858895;101747811;101751988;373887;373888;373935;373936;373948;374012;374123;374128;374131;374191;374201;374207;374226;378900;395099;395152;395266;395323;395344;395355;395454;395459;395494;395508;395535;395629;395630;395658;395682;395703;395724;395810;395844;395878;395928;396043;396074;396126;396142;396239;396252;396341;396488;396494;415359;415577;415589;415680;415750;415803;415811;415866;41587…	48.37% (921/1904)	0.05650321	NA	3.57% (68/1904)	0.622529	NA	2.15% (41/1904)	0.9688738	NA	19.85% (378/1904)	1	NA	3.26% (62/1904)	0.9558483	NA
GO:0031953	negative regulation of protein autophosphorylation	Any process that stops, prevents or decreases the rate of the phosphorylation by a protein of one or more of its own residues.	0% (0/8)	1	NA	37.5% (3/8)	0.7385824	NA	0% (0/8)	1	NA	37.5% (3/8)	0.0009744925	373996;419364;423211	25% (2/8)	0.6455358	NA	0% (0/8)	1	NA
GO:0050732	negative regulation of peptidyl-tyrosine phosphorylation	Any process that stops, prevents, or reduces the frequency, rate or extent of the phosphorylation of peptidyl-tyrosine.	0% (0/23)	1	NA	34.78% (8/23)	0.8363593	NA	8.7% (2/23)	0.1966826	NA	17.39% (4/23)	0.003018492	373996;418820;419364;419399	34.78% (8/23)	0.2124195	NA	0% (0/23)	1	NA
GO:0001934	positive regulation of protein phosphorylation	Any process that activates or increases the frequency, rate or extent of addition of phosphate groups to amino acids within a protein.	7.81% (30/384)	0.837312	NA	36.2% (139/384)	0.9968433	NA	3.91% (15/384)	0.3932004	NA	3.39% (13/384)	0.5265717	NA	30.99% (119/384)	0.007246776	100857105;100857237;100858424;100873157;101747378;101751124;107052761;373897;373920;373964;373987;374018;374024;374031;374047;374094;374135;374148;374198;374256;378921;395081;395097;395274;395292;395385;395438;395442;395485;395509;395551;395562;395660;395666;395722;395767;395826;395962;396196;396282;396306;396331;396370;396399;396402;396404;396405;396406;396407;396413;396438;396442;396451;396515;…	4.69% (18/384)	0.2234077	NA
GO:0000185	activation of MAPKKK activity	Any process that initiates the activity of the inactive enzyme MAP kinase kinase kinase (MAPKKK).	0% (0/5)	1	NA	20% (1/5)	0.9383116	NA	0% (0/5)	1	NA	60% (3/5)	0.000184769	100859853;429929;693255	20% (1/5)	0.7707083	NA	0% (0/5)	1	NA
GO:1900745	positive regulation of p38MAPK cascade	NA	0% (0/11)	1	NA	36.36% (4/11)	0.7640771	NA	0% (0/11)	1	NA	27.27% (3/11)	0.002704798	100859853;429929;693255	9.09% (1/11)	0.96091	NA	0% (0/11)	1	NA
GO:0051568	histone H3-K4 methylation	The modification of histone H3 by addition of one or more methyl groups to lysine at position 4 of the histone.	16% (4/25)	0.1868571	NA	68% (17/25)	0.009365678	101747682;395858;396011;396131;414897;417712;418574;419287;419826;420441;421482;421778;422203;422540;423035;423381;426774	0% (0/25)	1	NA	4% (1/25)	0.4955596	NA	8% (2/25)	0.9939965	NA	0% (0/25)	1	NA
GO:0043968	histone H2A acetylation	The modification of histone H2A by the addition of an acetyl group.	0% (0/12)	1	NA	83.33% (10/12)	0.004960946	100857793;416022;416219;416440;417762;419617;420471;424578;424975;554283	0% (0/12)	1	NA	0% (0/12)	1	NA	0% (0/12)	1	NA	8.33% (1/12)	0.3759564	NA
GO:0043967	histone H4 acetylation	The modification of histone H4 by the addition of an acetyl group.	4.55% (2/44)	0.9188758	NA	75% (33/44)	0.0005387364	100857793;374037;374048;374139;414897;416022;416219;416315;416440;416659;417762;418000;418641;419131;419617;419961;420471;421778;422021;422203;422502;423646;424578;424750;424975;425530;426401;426585;426664;428603;429119;554283;777194	0% (0/44)	1	NA	2.27% (1/44)	0.700682	NA	6.82% (3/44)	0.9997105	NA	2.27% (1/44)	0.8233368	NA
GO:0043984	histone H4-K16 acetylation	The modification of histone H4 by the addition of an acetyl group to a lysine residue at position 16 of the histone.	4.76% (1/21)	0.8649609	NA	71.43% (15/21)	0.007346263	414897;416315;418641;419131;419617;419961;422203;422502;423646;425530;426401;426585;426664;429119;777194	0% (0/21)	1	NA	4.76% (1/21)	0.4370865	NA	9.52% (2/21)	0.9832298	NA	0% (0/21)	1	NA
GO:0006029	proteoglycan metabolic process	The chemical reactions and pathways involving proteoglycans, any glycoprotein in which the carbohydrate units are glycosaminoglycans.	11.76% (4/34)	0.3730199	NA	20.59% (7/34)	0.9981799	NA	2.94% (1/34)	0.7095138	NA	0% (0/34)	1	NA	29.41% (10/34)	0.3613918	NA	14.71% (5/34)	0.009051368	100858205;395964;416469;423632;426312
GO:0018243	protein O-linked glycosylation via threonine	The glycosylation of protein via the O3 atom of peptidyl-threonine, forming O3-glycosyl-L-threonine; the most common forms are N-acetylgalactosaminyl, mannosyl, and galactosyl threonine.	0% (0/5)	1	NA	0% (0/5)	1	NA	0% (0/5)	1	NA	0% (0/5)	1	NA	40% (2/5)	0.3778485	NA	60% (3/5)	0.0005320835	420436;421540;423263
GO:0006468	protein phosphorylation	The process of introducing a phosphate group on to a protein.	8.31% (63/758)	0.8020093	NA	39.31% (298/758)	0.9801118	NA	3.17% (24/758)	0.7639176	NA	3.03% (23/758)	0.8435751	NA	28.36% (215/758)	0.7926299	NA	5.54% (42/758)	0.008647999	373967;374213;386572;386582;386585;395246;395336;395491;395560;395802;395924;396010;396100;396157;396179;396445;396538;415539;416318;416329;416746;417181;417439;419187;419466;420361;420786;420904;421654;422108;422647;423241;423473;424029;424666;424991;425375;428543;770386;770488;771142;776013
GO:0018108	peptidyl-tyrosine phosphorylation	The phosphorylation of peptidyl-tyrosine to form peptidyl-O4'-phospho-L-tyrosine.	7.48% (11/147)	0.7925572	NA	27.21% (40/147)	0.999971	NA	6.12% (9/147)	0.0783272	NA	4.08% (6/147)	0.8447802	NA	34.69% (51/147)	0.007629617	100857237;100873157;101747378;373897;374034;374075;374198;374256;395097;395258;395299;395385;395509;395666;395826;395889;396181;396294;396306;396402;396404;396406;396407;396409;396442;396515;414741;416630;417485;418325;418737;419184;419280;419424;420049;420086;420489;421127;421257;421998;423932;424269;426867;427272;427381;427947;428570;428980;429374;693245;768950	6.8% (10/147)	0.05650515	NA
GO:0016925	protein sumoylation	The process in which a SUMO protein (small ubiquitin-related modifier) is conjugated to a target protein via an isopeptide bond between the carboxyl terminus of SUMO with an epsilon-amino group of a lysine residue of the target protein.	28.57% (6/21)	0.009044836	374123;374207;415784;416383;770125;770553	47.62% (10/21)	0.4033179	NA	4.76% (1/21)	0.5336046	NA	0% (0/21)	1	NA	9.52% (2/21)	0.9832298	NA	9.52% (2/21)	0.1926878	NA
GO:0070936	protein K48-linked ubiquitination	A protein ubiquitination process in which a polymer of ubiquitin, formed by linkages between lysine residues at position 48 of the ubiquitin monomers, is added to a protein. K48-linked ubiquitination targets the substrate protein for degradation.	8.33% (3/36)	0.6472273	NA	63.89% (23/36)	0.00828564	374119;395672;415356;415697;416061;416137;416486;416678;418686;419145;420927;421435;421577;421788;422713;423641;424122;425313;425483;427021;427342;428787;770961	2.78% (1/36)	0.7299456	NA	2.78% (1/36)	0.6270405	NA	8.33% (3/36)	0.9978741	NA	2.78% (1/36)	0.7576552	NA
GO:0016567	protein ubiquitination	The process in which one or more ubiquitin groups are added to a protein.	9.76% (29/297)	0.3667697	NA	55.22% (164/297)	9.44295e-05	100858619;100858752;100859153;101747587;101748977;373977;374021;374050;374119;374233;374253;395277;395280;395297;395335;395500;395609;395672;395786;395796;395917;395983;396014;396188;396303;415319;415356;415497;415509;415559;415612;415697;415720;415739;415937;416061;416085;416106;416137;416181;416340;416486;416549;416678;416769;416838;416919;416940;416974;417024;417109;417205;417226;417289;417359…	4.71% (14/297)	0.1721685	NA	3.7% (11/297)	0.1767908	NA	13.47% (40/297)	0.9999999	NA	2.02% (6/297)	0.9758433	NA
GO:0000338	protein deneddylation	The removal of a ubiquitin-like protein of the NEDD8 type from a protein.	0% (0/8)	1	NA	100% (8/8)	0.001098776	416504;417382;418283;422594;424020;424933;426579;430917	0% (0/8)	1	NA	0% (0/8)	1	NA	0% (0/8)	1	NA	0% (0/8)	1	NA
GO:0016579	protein deubiquitination	The removal of one or more ubiquitin groups from a protein.	7.04% (5/71)	0.7850393	NA	57.75% (41/71)	0.007293218	100858009;395126;395277;395644;395766;415725;415937;415944;416078;416440;416580;416896;417188;417913;418471;418569;419618;420222;421063;421494;421793;422455;422463;422758;423032;423953;423954;424190;424216;424359;424671;426041;426457;426579;426746;428246;428266;428359;429286;769457;771090	7.04% (5/71)	0.1078227	NA	1.41% (1/71)	0.8578337	NA	15.49% (11/71)	0.9853638	NA	1.41% (1/71)	0.9394017	NA
GO:0031365	N-terminal protein amino acid modification	The alteration of the N-terminal amino acid residue in a protein.	0% (0/16)	1	NA	75% (12/16)	0.009080414	416659;416667;417912;418000;418319;418832;419966;422440;423547;425539;427461;428441	0% (0/16)	1	NA	0% (0/16)	1	NA	12.5% (2/16)	0.9419542	NA	0% (0/16)	1	NA
GO:0006473	protein acetylation	The addition of an acetyl group to a protein amino acid. An acetyl group is CH3CO-, derived from acetic [ethanoic] acid.	9.71% (10/103)	0.4612598	NA	66.02% (68/103)	0.006515573	100857793;107055326;373991;374037;374048;374115;374139;374260;395122;395277;395393;395727;414897;415730;416022;416050;416219;416315;416440;416659;416667;416721;417517;417731;417762;418000;418319;418641;418832;419131;419585;419617;419961;420471;421067;421182;421421;421538;421778;421808;421881;422004;422021;422203;422440;422502;423547;423646;424518;424578;424726;424750;424852;424877;424975;425530;4…	1.94% (2/103)	0.8873449	NA	1.94% (2/103)	0.7714718	NA	7.77% (8/103)	0.9999992	NA	2.91% (3/103)	0.7649228	NA
GO:0002761	regulation of myeloid leukocyte differentiation	Any process that modulates the frequency, rate, or extent of myeloid leukocyte differentiation.	6.25% (2/32)	0.8012295	NA	18.75% (6/32)	0.9989375	NA	3.12% (1/32)	0.6875437	NA	6.25% (2/32)	0.2129078	NA	46.88% (15/32)	0.007133225	100858424;374031;378921;395962;396152;396185;414741;416092;419503;420332;423146;423625;426867;771113;776032	0% (0/32)	1	NA
GO:1902107	positive regulation of leukocyte differentiation	NA	12.9% (4/31)	0.3089509	NA	12.9% (4/31)	0.9999341	NA	0% (0/31)	1	NA	6.45% (2/31)	0.2029688	NA	58.06% (18/31)	0.00998538	100858424;373917;378921;396152;396399;396491;404271;414741;416630;418737;419106;420086;423146;424912;426867;427272;771113;776032	0% (0/31)	1	NA
GO:0045621	positive regulation of lymphocyte differentiation	Any process that activates or increases the frequency, rate or extent of lymphocyte differentiation.	25% (3/12)	0.08826039	NA	8.33% (1/12)	0.9987575	NA	0% (0/12)	1	NA	0% (0/12)	1	NA	66.67% (8/12)	0.003161976	396399;404271;416630;418737;419106;420086;424912;427272	0% (0/12)	1	NA
GO:0045664	regulation of neuron differentiation	Any process that modulates the frequency, rate or extent of neuron differentiation.	7.14% (10/140)	0.829837	NA	36.43% (51/140)	0.9465172	NA	2.86% (4/140)	0.7411767	NA	2.14% (3/140)	0.7339163	NA	27.14% (38/140)	0.3576427	NA	9.29% (13/140)	0.002729344	373967;395098;395662;395825;396157;396179;396334;396538;416487;417181;422176;424991;770386
GO:0050769	positive regulation of neurogenesis	Any process that activates or increases the frequency, rate or extent of neurogenesis, the generation of cells within the nervous system.	7.45% (7/94)	0.7621966	NA	38.3% (36/94)	0.8350852	NA	1.06% (1/94)	0.9677638	NA	3.19% (3/94)	0.4675233	NA	28.72% (27/94)	0.2696661	NA	9.57% (9/94)	0.009835629	100859633;395098;395662;395825;396157;396334;416487;422176;424991
GO:0051965	positive regulation of synapse assembly	Any process that activates, maintains or increases the frequency, rate or extent of synapse assembly, the aggregation, arrangement and bonding together of a set of components to form a synapse.	22.22% (2/9)	0.1937489	NA	11.11% (1/9)	0.9933713	NA	0% (0/9)	1	NA	0% (0/9)	1	NA	22.22% (2/9)	0.7118337	NA	33.33% (3/9)	0.00398394	396157;396179;396538
GO:0010718	positive regulation of epithelial to mesenchymal transition	Any process that increases the rate, frequency, or extent of epithelial to mesenchymal transition. Epithelial to mesenchymal transition is where an epithelial cell loses apical/basolateral polarity, severs intercellular adhesive junctions, degrades basement membrane components and becomes a migratory mesenchymal cell.	10.34% (3/29)	0.4976508	NA	6.9% (2/29)	0.9999979	NA	0% (0/29)	1	NA	0% (0/29)	1	NA	58.62% (17/29)	0.0001532126	100859902;100873157;374148;395132;395856;396399;396438;418833;419455;419533;420784;420999;421136;421352;427449;428413;768390	10.34% (3/29)	0.09887963	NA
GO:0045822	negative regulation of heart contraction	Any process that stops, prevents, or reduces the frequency, rate or extent of heart contraction.	0% (0/5)	1	NA	0% (0/5)	1	NA	0% (0/5)	1	NA	0% (0/5)	1	NA	100% (5/5)	0.001074273	396378;420538;423674;426000;428105	0% (0/5)	1	NA
GO:0045668	negative regulation of osteoblast differentiation	Any process that stops, prevents, or reduces the frequency, rate or extent of osteoblast differentiation.	9.09% (1/11)	0.6493205	NA	9.09% (1/11)	0.9978286	NA	18.18% (2/11)	0.05619016	NA	0% (0/11)	1	NA	18.18% (2/11)	0.8133734	NA	27.27% (3/11)	0.007390757	395491;395828;426885
GO:0032331	negative regulation of chondrocyte differentiation	Any process that stops, prevents, or reduces the frequency, rate or extent of chondrocyte differentiation.	0% (0/9)	1	NA	22.22% (2/9)	0.9488115	NA	0% (0/9)	1	NA	0% (0/9)	1	NA	44.44% (4/9)	0.1751468	NA	33.33% (3/9)	0.00398394	395829;396266;428543
GO:0035987	endodermal cell differentiation	The process in which a relatively unspecialized cell acquires the specialized features of an endoderm cell, a cell of the inner of the three germ layers of the embryo.	4.17% (1/24)	0.8986117	NA	12.5% (3/24)	0.9997357	NA	0% (0/24)	1	NA	0% (0/24)	1	NA	54.17% (13/24)	0.002495995	107051257;386583;395142;395568;395875;396000;396133;396181;396420;418378;423986;424121;428524	4.17% (1/24)	0.6109309	NA
GO:0097028	dendritic cell differentiation	The process in which a precursor cell type acquires the specialized features of a dendritic cell. A dendritic cell is a leukocyte of dendritic lineage specialized in the uptake, processing, and transport of antigens to lymph nodes for the purpose of stimulating an immune response via T cell activation.	12.5% (1/8)	0.5332231	NA	12.5% (1/8)	0.9884202	NA	0% (0/8)	1	NA	0% (0/8)	1	NA	75% (6/8)	0.004687934	373917;396399;396491;418737;427213;723973	0% (0/8)	1	NA
GO:0030182	neuron differentiation	The process in which a relatively unspecialized cell acquires specialized features of a neuron.	7.52% (20/266)	0.8452662	NA	36.84% (98/266)	0.9797601	NA	3.38% (9/266)	0.6120595	NA	1.5% (4/266)	0.9334083	NA	26.69% (71/266)	0.3479376	NA	9.77% (26/266)	0.009308974	373967;374039;386582;395098;395560;395662;395802;395825;395829;395964;396100;396157;396179;396266;396334;396538;416487;417181;417786;419088;422162;422176;424842;424991;769725;770386
GO:0030154	cell differentiation	The process in which relatively unspecialized cells, e.g. embryonic or regenerative cells, acquire specialized structural and/or functional features that characterize the cells, tissues, or organs of the mature organism or some other relatively stable phase of the organism's life history. Differentiation includes the processes involved in commitment of a cell to a specific fate and its subsequent…	8.41% (77/916)	0.7956716	NA	34.83% (319/916)	0.9999999	NA	3.38% (31/916)	0.6522096	NA	2.62% (24/916)	0.5942619	NA	32.42% (297/916)	0.001347996	100190948;100857105;100857227;100858424;100859104;100859828;100859902;100873157;100996929;101747832;101748321;101751943;101752092;107049249;107050133;107051257;107052761;107054143;373897;373917;373918;373922;373928;373946;373964;373970;373979;374004;374018;374024;374031;374062;374075;374094;374135;374148;374173;374198;374242;374251;374269;378796;378897;378921;378926;386583;395097;395132;395133;39…	5.46% (50/916)	0.8376369	NA
GO:0022604	regulation of cell morphogenesis	Any process that modulates the frequency, rate or extent of cell morphogenesis. Cell morphogenesis is the developmental process in which the shape of a cell is generated and organized.	6.08% (9/148)	0.930591	NA	38.51% (57/148)	0.8702883	NA	0.68% (1/148)	0.995626	NA	0.68% (1/148)	0.9832991	NA	32.43% (48/148)	0.3672803	NA	9.46% (14/148)	0.001587007	373967;386571;395560;395825;395924;396100;396157;396179;416487;417181;418235;420361;422108;422740
GO:0008360	regulation of cell shape	Any process that modulates the surface configuration of a cell.	6.12% (3/49)	0.8349368	NA	34.69% (17/49)	0.9012534	NA	0% (0/49)	1	NA	2.04% (1/49)	0.7391662	NA	42.86% (21/49)	0.005884261	395701;395869;396133;396294;396331;396406;396493;404271;415328;418608;418934;419280;419965;420701;421998;424303;424866;424869;428413;429374;771509	8.16% (4/49)	0.1184559	NA
GO:0034446	substrate adhesion-dependent cell spreading	The morphogenetic process that results in flattening of a cell as a consequence of its adhesion to a substrate.	10.42% (5/48)	0.4441848	NA	27.08% (13/48)	0.9917244	NA	6.25% (3/48)	0.2434629	NA	0% (0/48)	1	NA	35.42% (17/48)	0.08165963	NA	12.5% (6/48)	0.009680182	395107;395560;396100;396179;417181;428199
GO:1990138	neuron projection extension	Long distance growth of a single neuron projection involved in cellular development. A neuron projection is a prolongation or process extending from a nerve cell, e.g. an axon or dendrite.	4.44% (2/45)	0.9249162	NA	37.78% (17/45)	0.7934445	NA	0% (0/45)	1	NA	0% (0/45)	1	NA	26.67% (12/45)	0.4857516	NA	13.33% (6/45)	0.007069624	373967;395825;395964;396157;416487;417181
GO:0007409	axonogenesis	De novo generation of a long process of a neuron, including the terminal branched region. Refers to the morphogenesis or creation of shape or form of the developing axon, which carries efferent (outgoing) action potentials from the cell body towards target cells.	7.87% (7/89)	0.7100196	NA	35.96% (32/89)	0.9207685	NA	2.25% (2/89)	0.8320093	NA	1.12% (1/89)	0.9136146	NA	28.09% (25/89)	0.3240832	NA	10.11% (9/89)	0.006935865	373967;374039;395560;395825;396100;396157;396179;417181;419088
GO:0001838	embryonic epithelial tube formation	The morphogenesis of an embryonic epithelium into a tube-shaped structure.	9.09% (1/11)	0.6493205	NA	27.27% (3/11)	0.913323	NA	0% (0/11)	1	NA	0% (0/11)	1	NA	63.64% (7/11)	0.008452209	374148;395826;414745;417793;419106;419184;429470	0% (0/11)	1	NA
GO:0045765	regulation of angiogenesis	Any process that modulates the frequency, rate or extent of angiogenesis.	7.87% (10/127)	0.7285248	NA	33.07% (42/127)	0.9901776	NA	0.79% (1/127)	0.9904686	NA	3.94% (5/127)	0.2573319	NA	37.01% (47/127)	0.002507784	100859610;373928;373970;373987;374177;395385;395442;395681;395826;396235;396287;396295;396306;396390;396399;396413;404271;414837;415302;415894;416636;417430;417561;417892;418833;418908;420027;420161;420384;420744;420988;421352;421364;421497;421928;422330;423070;423111;423292;423302;424797;425003;425843;427803;428675;429710;769202	5.51% (7/127)	0.216938	NA
GO:0048048	embryonic eye morphogenesis	The process occurring in the embryo by which the anatomical structures of the post-embryonic eye are generated and organized.	9.09% (1/11)	0.6493205	NA	27.27% (3/11)	0.913323	NA	0% (0/11)	1	NA	0% (0/11)	1	NA	9.09% (1/11)	0.96091	NA	36.36% (4/11)	0.0005709305	374203;395491;396266;428543
GO:0048593	camera-type eye morphogenesis	The process in which the anatomical structures of the eye are generated and organized. The camera-type eye is an organ of sight that receives light through an aperture and focuses it through a lens, projecting it on a photoreceptor field.	0% (0/24)	1	NA	25% (6/24)	0.9781471	NA	8.33% (2/24)	0.2098358	NA	4.17% (1/24)	0.4815335	NA	29.17% (7/24)	0.4150695	NA	20.83% (5/24)	0.001890384	395491;395802;395829;417763;419088
GO:0009838	abscission	The controlled shedding of a body part.	0% (0/5)	1	NA	20% (1/5)	0.9383116	NA	0% (0/5)	1	NA	40% (2/5)	0.006843339	415877;423204	20% (1/5)	0.7707083	NA	0% (0/5)	1	NA
GO:0001945	lymph vessel development	The process whose specific outcome is the progression of a lymph vessel over time, from its formation to the mature structure.	10% (1/10)	0.6142401	NA	30% (3/10)	0.8726195	NA	0% (0/10)	1	NA	0% (0/10)	1	NA	20% (2/10)	0.7673921	NA	30% (3/10)	0.005530805	386585;395802;423369
GO:0001501	skeletal system development	The process whose specific outcome is the progression of the skeleton over time, from its formation to the mature structure. The skeleton is the bony framework of the body in vertebrates (endoskeleton) or the hard outer envelope of insects (exoskeleton or dermoskeleton).	7.02% (8/114)	0.8249121	NA	31.58% (36/114)	0.9946723	NA	4.39% (5/114)	0.3830507	NA	0.88% (1/114)	0.9568603	NA	36.84% (42/114)	0.0045466	100873157;107052761;374031;374148;386583;395069;395256;395509;395562;395565;395666;395826;395912;396204;396228;396243;396281;396297;396301;396331;396393;396399;396413;396442;396447;396484;404773;414142;414745;416092;416758;418125;419533;420732;421352;421879;422222;422992;427625;428809;429089;432368	6.14% (7/114)	0.571478	NA
GO:0022612	gland morphogenesis	The process in which the anatomical structures of a gland are generated and organized.	0% (0/12)	1	NA	16.67% (2/12)	0.9876114	NA	0% (0/12)	1	NA	0% (0/12)	1	NA	66.67% (8/12)	0.003161976	100873157;374024;374148;395701;396185;396282;396438;421352	8.33% (1/12)	0.3759564	NA
GO:0060041	retina development in camera-type eye	The process whose specific outcome is the progression of the retina over time, from its formation to the mature structure. The retina is the innermost layer or coating at the back of the eyeball, which is sensitive to light and in which the optic nerve terminates.	3.33% (1/30)	0.9428712	NA	33.33% (10/30)	0.8908773	NA	3.33% (1/30)	0.6639201	NA	3.33% (1/30)	0.5602293	NA	30% (9/30)	0.3500058	NA	16.67% (5/30)	0.005251478	395802;396157;396246;396266;417763
GO:0007420	brain development	The process whose specific outcome is the progression of the brain over time, from its formation to the mature structure. Brain development begins with patterning events in the neural tube and ends with the mature structure that is the center of thought and emotion. The brain is responsible for the coordination and control of bodily activities and the interpretation of information from the senses…	8% (8/100)	0.6986556	NA	38% (38/100)	0.8556073	NA	4% (4/100)	0.4795943	NA	2% (2/100)	0.7570842	NA	22% (22/100)	0.8222307	NA	11% (11/100)	0.001498849	373967;395560;395802;395825;396100;396157;396246;396266;396538;419088;422162
GO:0031214	biomineral tissue development	Formation of hard tissues that consist mainly of inorganic compounds, and also contain a small amounts of organic matrices that are believed to play important roles in their formation.	4.55% (2/44)	0.9188758	NA	31.82% (14/44)	0.9490013	NA	2.27% (1/44)	0.7983257	NA	2.27% (1/44)	0.700682	NA	45.45% (20/44)	0.003151684	100873157;374148;395209;395210;395256;395562;395760;395826;396281;396297;396348;396404;396438;416445;416892;418125;418632;418737;422992;776812	9.09% (4/44)	0.08772608	NA
GO:0043588	skin development	The process whose specific outcome is the progression of the skin over time, from its formation to the mature structure. The skin is the external membranous integument of an animal. In vertebrates the skin generally consists of two layers, an outer nonsensitive and nonvascular epidermis (cuticle or skarfskin) composed of cells which are constantly growing and multiplying in the deeper, and being …	13.33% (6/45)	0.2205662	NA	28.89% (13/45)	0.9806884	NA	2.22% (1/45)	0.8055586	NA	2.22% (1/45)	0.7088056	NA	44.44% (20/45)	0.004336141	373946;373970;373981;395562;395568;395856;395988;396057;396119;396134;396226;396243;404271;418125;419731;421352;423721;423986;426765;426781	2.22% (1/45)	0.8301865	NA
GO:0003014	renal system process	A organ system process carried out by any of the organs or tissues of the renal system. The renal system maintains fluid balance, and contributes to electrolyte balance, acid/base balance, and disposal of nitrogenous waste products. In humans, the renal system comprises a pair of kidneys, a pair of ureters, urinary bladder, urethra, sphincter muscle and associated blood vessels; in other species,…	5% (1/20)	0.8514283	NA	30% (6/20)	0.9181024	NA	0% (0/20)	1	NA	0% (0/20)	1	NA	55% (11/20)	0.004597006	373946;374065;374117;374212;395594;395774;396282;416636;420384;422857;423042	10% (2/20)	0.1786144	NA
GO:0007600	sensory perception	The series of events required for an organism to receive a sensory stimulus, convert it to a molecular signal, and recognize and characterize the signal. This is a neurological process.	8.33% (6/72)	0.6481851	NA	37.5% (27/72)	0.8455473	NA	11.11% (8/72)	0.003829498	373893;374051;395898;396088;415694;419270;422054;428826	2.78% (2/72)	0.5826821	NA	16.67% (12/72)	0.9735409	NA	4.17% (3/72)	0.5285089	NA
GO:0010573	vascular endothelial growth factor production	The appearance of vascular endothelial growth factor production due to biosynthesis or secretion following a cellular stimulus, resulting in an increase in its intracellular or extracellular levels.	0% (0/15)	1	NA	33.33% (5/15)	0.8401314	NA	0% (0/15)	1	NA	20% (3/15)	0.006890218	373983;415633;426697	40% (6/15)	0.1594547	NA	0% (0/15)	1	NA
GO:0001503	ossification	The formation of bone or of a bony substance, or the conversion of fibrous tissue or of cartilage into bone or a bony substance.	4.49% (4/89)	0.9669646	NA	29.21% (26/89)	0.9970181	NA	3.37% (3/89)	0.6199018	NA	1.12% (1/89)	0.9136146	NA	42.7% (38/89)	0.0002769674	100873157;374004;374024;374062;374148;374269;386583;395097;395210;395562;395760;395826;395912;396104;396185;396281;396282;396297;396331;396348;396404;396413;396438;396484;415521;416362;416892;418125;418632;421352;422930;422992;423189;425859;429089;432368;768688;776812	6.74% (6/89)	0.5758142	NA
GO:0046849	bone remodeling	The continuous turnover of bone matrix and mineral that involves first, an increase in resorption (osteoclastic activity) and later, reactive bone formation (osteoblastic activity). The process of bone remodeling takes place in the adult skeleton at discrete foci. The process ensures the mechanical integrity of the skeleton throughout life and plays an important role in calcium homeostasis. An im…	0% (0/11)	1	NA	18.18% (2/11)	0.9799786	NA	0% (0/11)	1	NA	0% (0/11)	1	NA	72.73% (8/11)	0.00135714	100873157;374031;395210;395826;396438;396442;425576;427272	0% (0/11)	1	NA
GO:0032909	regulation of transforming growth factor beta2 production	Any process that modulates the frequency, rate, or extent of production of transforming growth factor-beta2.	0% (0/6)	1	NA	16.67% (1/6)	0.9646745	NA	0% (0/6)	1	NA	0% (0/6)	1	NA	83.33% (5/6)	0.005078865	374177;395132;395562;396390;421352	0% (0/6)	1	NA
GO:0032760	positive regulation of tumor necrosis factor production	Any process that activates or increases the frequency, rate, or extent of tumor necrosis factor production.	11.11% (2/18)	0.4959533	NA	11.11% (2/18)	0.99937	NA	0% (0/18)	1	NA	5.56% (1/18)	0.3888537	NA	55.56% (10/18)	0.006251241	100857237;100859840;373987;378921;395722;417241;422936;423146;423290;424185	5.56% (1/18)	0.5071993	NA
GO:0032735	positive regulation of interleukin-12 production	Any process that activates or increases the frequency, rate, or extent of interleukin-12 production.	25% (2/8)	0.1598675	NA	0% (0/8)	1	NA	0% (0/8)	1	NA	0% (0/8)	1	NA	75% (6/8)	0.004687934	395485;396384;396385;417241;417739;421183	0% (0/8)	1	NA
GO:0061082	myeloid leukocyte cytokine production	Any process that contributes to cytokine production by a myeloid cell.	10% (1/10)	0.6142401	NA	20% (2/10)	0.9678594	NA	0% (0/10)	1	NA	0% (0/10)	1	NA	70% (7/10)	0.003937165	100873157;396399;396438;421352;423420;424912;723973	0% (0/10)	1	NA
GO:0002719	negative regulation of cytokine production involved in immune response	Any process that stops, prevents, or reduces the frequency, rate, or extent of cytokine production contributing to an immune response.	0% (0/7)	1	NA	14.29% (1/7)	0.9797735	NA	0% (0/7)	1	NA	0% (0/7)	1	NA	85.71% (6/7)	0.001496337	100873157;396399;396438;396536;421352;424912	0% (0/7)	1	NA
GO:0033617	mitochondrial respiratory chain complex IV assembly	The aggregation, arrangement and bonding together of a set of components to form respiratory chain complex IV (also known as cytochrome c oxidase) in the mitochondrial inner membrane.	8.33% (1/12)	0.6812158	NA	83.33% (10/12)	0.004960946	417157;420932;421016;423257;424212;426060;426880;429671;769392;770190	0% (0/12)	1	NA	0% (0/12)	1	NA	8.33% (1/12)	0.9708976	NA	0% (0/12)	1	NA
GO:0032981	mitochondrial respiratory chain complex I assembly	The aggregation, arrangement and bonding together of a set of components to form mitochondrial respiratory chain complex I.	3.03% (1/33)	0.957126	NA	78.79% (26/33)	2.504961e-05	100859320;107050898;374122;416391;416543;416571;416742;417112;417753;418118;419039;419712;420060;420233;420337;421016;421802;423415;424032;424078;424212;424978;768860;770724;771510;772150	6.06% (2/33)	0.3296448	NA	0% (0/33)	1	NA	3.03% (1/33)	0.9999415	NA	0% (0/33)	1	NA
GO:0022618	ribonucleoprotein complex assembly	The aggregation, arrangement and bonding together of proteins and RNA molecules to form a ribonucleoprotein complex.	14.43% (14/97)	0.05406125	NA	61.86% (60/97)	0.0001004662	100858397;100859133;107050719;107052739;373923;374053;374111;395181;395269;395401;396180;396188;415294;415467;415620;415781;415937;416096;416157;416254;416877;416947;417170;417477;417559;417805;418277;418567;418597;418841;419254;419682;419689;419783;419845;419901;420237;421243;422067;422363;422508;423279;423437;423463;423927;424096;424356;425042;425070;425500;426014;426667;427370;427544;428002;43…	1.03% (1/97)	0.971136	NA	0% (0/97)	1	NA	8.25% (8/97)	0.9999969	NA	3.09% (3/97)	0.7282392	NA
GO:0051291	protein heterooligomerization	The process of creating protein oligomers, compounds composed of a small number, usually between three and ten, of component monomers that are not all identical. Oligomers may be formed by the polymerization of a number of monomers or the depolymerization of a large protein polymer.	3.45% (1/29)	0.937137	NA	41.38% (12/29)	0.6267566	NA	0% (0/29)	1	NA	0% (0/29)	1	NA	48.28% (14/29)	0.006711313	378921;395729;395767;395974;396000;396243;396292;396297;396506;414741;417347;417519;417844;422635	6.9% (2/29)	0.3078613	NA
GO:0006334	nucleosome assembly	The aggregation, arrangement and bonding together of a nucleosome, the beadlike structural units of eukaryotic chromatin composed of histones and DNA.	27.78% (10/36)	0.001014092	395658;416890;417954;418514;420087;422331;426109;427887;427892;770217	38.89% (14/36)	0.734614	NA	0% (0/36)	1	NA	2.78% (1/36)	0.6270405	NA	22.22% (8/36)	0.7341236	NA	2.78% (1/36)	0.7576552	NA
GO:0030199	collagen fibril organization	Any process that determines the size and arrangement of collagen fibrils within an extracellular matrix.	0% (0/14)	1	NA	0% (0/14)	1	NA	7.14% (1/14)	0.3984164	NA	0% (0/14)	1	NA	85.71% (12/14)	3.923676e-06	395069;395568;395826;396228;396243;396297;396474;415797;417891;419533;421352;423986	7.14% (1/14)	0.4231738	NA
GO:0085029	extracellular matrix assembly	The aggregation, arrangement and bonding together of the extracellular matrix.	18.18% (2/11)	0.2634366	NA	18.18% (2/11)	0.9799786	NA	0% (0/11)	1	NA	0% (0/11)	1	NA	63.64% (7/11)	0.008452209	100873157;374148;395132;395594;396474;418632;418833	0% (0/11)	1	NA
GO:0030198	extracellular matrix organization	A process that is carried out at the cellular level which results in the assembly, arrangement of constituent parts, or disassembly of an extracellular matrix.	5.56% (3/54)	0.8800272	NA	20.37% (11/54)	0.9998544	NA	3.7% (2/54)	0.5785626	NA	1.85% (1/54)	0.7727281	NA	61.11% (33/54)	0.003065388	100873157;373979;374148;395069;395132;395568;395594;395774;395826;396228;396243;396297;396474;414837;415797;416485;417891;418632;418833;418852;419533;419790;420405;420448;421352;421914;423986;424186;425657;427625;429089;431244;768390	1.85% (1/54)	0.8810727	NA
GO:0032508	DNA duplex unwinding	The process in which interchain hydrogen bonds between two strands of DNA are broken or 'melted', generating a region of unpaired single strands.	31.58% (6/19)	0.005287966	374246;395555;404538;415577;416687;423697	26.32% (5/19)	0.956892	NA	0% (0/19)	1	NA	5.26% (1/19)	0.4053712	NA	21.05% (4/19)	0.7533305	NA	5.26% (1/19)	0.5262263	NA
GO:0010324	membrane invagination	The infolding of a membrane.	0% (0/19)	1	NA	21.05% (4/19)	0.987125	NA	0% (0/19)	1	NA	0% (0/19)	1	NA	42.11% (8/19)	0.08527794	NA	21.05% (4/19)	0.005259231	416487;419516;421654;424495
GO:0007030	Golgi organization	A process that is carried out at the cellular level which results in the assembly, arrangement of constituent parts, or disassembly of the Golgi apparatus.	8.82% (6/68)	0.5915528	NA	61.76% (42/68)	0.001128664	100859117;374079;378801;395275;395695;396153;415681;416128;417024;417581;418371;418846;419104;419268;419315;419457;420170;420500;420995;421095;421273;421542;421788;421917;422441;422848;422878;422984;423419;423482;424198;424499;425072;426843;427034;427766;427844;428014;428748;429042;770885;771781	1.47% (1/68)	0.9161999	NA	1.47% (1/68)	0.8455479	NA	16.18% (11/68)	0.9768013	NA	2.94% (2/68)	0.7437694	NA
GO:0030837	negative regulation of actin filament polymerization	Any process that stops, prevents, or reduces the frequency, rate or extent of actin polymerization.	5% (1/20)	0.8514283	NA	30% (6/20)	0.9181024	NA	0% (0/20)	1	NA	5% (1/20)	0.4214448	NA	25% (5/20)	0.6056621	NA	20% (4/20)	0.00637851	373967;374234;420588;422882
GO:0034314	Arp2/3 complex-mediated actin nucleation	The actin nucleation process in which actin monomers combine to form a new branch on the side of an existing actin filament; mediated by the Arp2/3 protein complex and its interaction with other proteins.	7.69% (1/13)	0.7102148	NA	15.38% (2/13)	0.9923783	NA	0% (0/13)	1	NA	0% (0/13)	1	NA	76.92% (10/13)	0.0001487917	374197;396147;416051;416490;416837;418677;424000;427211;429041;429075	0% (0/13)	1	NA
GO:0031532	actin cytoskeleton reorganization	A process that is carried out at the cellular level which results in dynamic structural changes to the arrangement of constituent parts of cytoskeletal structures comprising actin filaments and their associated proteins.	4.55% (2/44)	0.9188758	NA	29.55% (13/44)	0.9747131	NA	2.27% (1/44)	0.7983257	NA	0% (0/44)	1	NA	27.27% (12/44)	0.4505931	NA	13.64% (6/44)	0.006325709	395560;416746;417181;418235;420765;428199
GO:0032956	regulation of actin cytoskeleton organization	Any process that modulates the frequency, rate or extent of the formation, arrangement of constituent parts, or disassembly of cytoskeletal structures comprising actin filaments and their associated proteins.	6.92% (9/130)	0.8468779	NA	23.85% (31/130)	0.9999982	NA	3.08% (4/130)	0.6865911	NA	3.85% (5/130)	0.2728214	NA	40.77% (53/130)	0.003992203	100857105;373922;373970;374135;374197;378796;386747;395442;395475;395562;395669;395701;395702;395774;395869;396057;396134;396147;396399;396402;396438;396506;396536;396539;408047;415905;416051;416437;416485;416490;416837;418632;418677;418833;419280;419455;421210;421998;423395;423453;424000;426867;426878;427211;427213;429041;429075;429374;768542;769231;771476;771549;771904	6.92% (9/130)	0.4067246	NA
GO:0043149	stress fiber assembly	The aggregation, arrangement and bonding together of a set of components to form a stress fiber. A stress fiber is a contractile actin filament bundle that consists of short actin filaments with alternating polarity.	7.84% (4/51)	0.6928152	NA	19.61% (10/51)	0.9998707	NA	7.84% (4/51)	0.1069832	NA	3.92% (2/51)	0.4015729	NA	43.14% (22/51)	0.00443024	100857105;373922;374135;395142;395442;395562;396057;396134;396399;396438;396442;396506;396536;417672;418300;418833;423395;423453;425003;768542;771549;771904	7.84% (4/51)	0.1318953	NA
GO:0031034	myosin filament assembly	The aggregation, arrangement and bonding together of a filament composed of myosin molecules.	0% (0/10)	1	NA	90% (9/10)	0.002887269	395822;396034;396211;396469;396470;418863;421154;424126;425457	0% (0/10)	1	NA	0% (0/10)	1	NA	10% (1/10)	0.9474976	NA	0% (0/10)	1	NA
GO:0007063	regulation of sister chromatid cohesion	Any process that modulates the frequency, rate or extent of sister chromatid cohesion.	40% (6/15)	0.001336256	395152;420286;422182;422331;431608;769677	26.67% (4/15)	0.9392457	NA	0% (0/15)	1	NA	0% (0/15)	1	NA	13.33% (2/15)	0.9261533	NA	13.33% (2/15)	0.1115764	NA
GO:0001672	regulation of chromatin assembly or disassembly	Any process that modulates the frequency, rate or extent of chromatin assembly or disassembly.	0% (0/6)	1	NA	100% (6/6)	0.006042879	396298;419949;423083;424155;424457;428332	0% (0/6)	1	NA	0% (0/6)	1	NA	0% (0/6)	1	NA	0% (0/6)	1	NA
GO:0044088	regulation of vacuole organization	Any process that modulates the frequency, rate or extent of a process involved in the formation, arrangement of constituent parts, or disassembly of a vacuole.	4.35% (1/23)	0.8884459	NA	69.57% (16/23)	0.008405519	416519;417015;419150;419999;421343;422388;422441;422862;424114;424237;424290;424522;425370;427370;427844;770893	0% (0/23)	1	NA	0% (0/23)	1	NA	17.39% (4/23)	0.8749324	NA	4.35% (1/23)	0.5952926	NA
GO:0000045	autophagosome assembly	The formation of a double membrane-bounded structure, the autophagosome, that occurs when a specialized membrane sac, called the isolation membrane, starts to enclose a portion of the cytoplasm.	8.51% (4/47)	0.6287632	NA	63.83% (30/47)	0.002746677	373977;416016;416481;416519;417015;417604;419142;419150;419268;419484;419999;420018;420995;421273;421343;422441;422862;423192;424114;424237;424290;424522;424688;425370;425722;427370;427454;427844;769066;772074	2.13% (1/47)	0.8192588	NA	0% (0/47)	1	NA	19.15% (9/47)	0.881897	NA	4.26% (2/47)	0.545556	NA
GO:0071801	regulation of podosome assembly	Any process that modulates the frequency, rate or extent of podosome assembly.	0% (0/8)	1	NA	12.5% (1/8)	0.9884202	NA	0% (0/8)	1	NA	0% (0/8)	1	NA	87.5% (7/8)	0.0004324707	395774;396442;416485;418852;419280;420405;431244	0% (0/8)	1	NA
GO:1903551	regulation of extracellular exosome assembly	NA	0% (0/6)	1	NA	16.67% (1/6)	0.9646745	NA	0% (0/6)	1	NA	0% (0/6)	1	NA	83.33% (5/6)	0.005078865	419184;420517;420725;421136;421960	0% (0/6)	1	NA
GO:1901880	negative regulation of protein depolymerization	NA	4.55% (1/22)	0.8772628	NA	27.27% (6/22)	0.9568339	NA	0% (0/22)	1	NA	9.09% (2/22)	0.1174407	NA	31.82% (7/22)	0.3202952	NA	18.18% (4/22)	0.009067079	374234;420588;422882;423241
GO:1901881	positive regulation of protein depolymerization	NA	9.09% (1/11)	0.6493205	NA	18.18% (2/11)	0.9799786	NA	0% (0/11)	1	NA	27.27% (3/11)	0.002704798	396095;422842;423320	36.36% (4/11)	0.3005966	NA	0% (0/11)	1	NA
GO:0007019	microtubule depolymerization	The removal of tubulin heterodimers from one or both ends of a microtubule.	0% (0/12)	1	NA	8.33% (1/12)	0.9987575	NA	0% (0/12)	1	NA	8.33% (1/12)	0.2797226	NA	75% (9/12)	0.0004547223	396057;415607;415631;417869;419968;421533;424583;427398;770162	8.33% (1/12)	0.3759564	NA
GO:0031112	positive regulation of microtubule polymerization or depolymerization	Any process that activates or increases the frequency, rate or extent of microtubule polymerization or depolymerization.	18.75% (3/16)	0.1723341	NA	25% (4/16)	0.9581634	NA	0% (0/16)	1	NA	18.75% (3/16)	0.008314396	395784;396095;426238	25% (4/16)	0.6132656	NA	0% (0/16)	1	NA
GO:0051491	positive regulation of filopodium assembly	Any process that activates or increases the frequency, rate or extent of the assembly of a filopodium, a thin, stiff protrusion extended by the leading edge of a motile cell such as a crawling fibroblast or amoeba, or an axonal growth cone.	0% (0/11)	1	NA	27.27% (3/11)	0.913323	NA	9.09% (1/11)	0.3291394	NA	0% (0/11)	1	NA	18.18% (2/11)	0.8133734	NA	36.36% (4/11)	0.0005709305	395560;396538;420765;424495
GO:0050766	positive regulation of phagocytosis	Any process that activates or increases the frequency, rate or extent of phagocytosis.	0% (0/11)	1	NA	18.18% (2/11)	0.9799786	NA	0% (0/11)	1	NA	0% (0/11)	1	NA	63.64% (7/11)	0.008452209	100859840;395836;396370;418737;423061;425522;427213	0% (0/11)	1	NA
GO:0034369	plasma lipoprotein particle remodeling	The acquisition, loss or modification of a protein or lipid within a plasma lipoprotein particle, including the hydrolysis of triglyceride by hepatic lipase, with the subsequent loss of free fatty acid, and the esterification of cholesterol by phosphatidylcholine-sterol O-acyltransferase (lecithin cholesterol acyltransferase; LCAT).	0% (0/8)	1	NA	12.5% (1/8)	0.9884202	NA	0% (0/8)	1	NA	0% (0/8)	1	NA	75% (6/8)	0.004687934	395816;396136;396219;396536;426846;428164	0% (0/8)	1	NA
GO:0051271	negative regulation of cellular component movement	Any process that stops, prevents, or reduces the frequency, rate or extent of the movement of a cellular component.	10.57% (13/123)	0.3241012	NA	31.71% (39/123)	0.9955697	NA	3.25% (4/123)	0.6438689	NA	2.44% (3/123)	0.6497022	NA	36.59% (45/123)	0.05665885	NA	8.94% (11/123)	0.007511973	373967;386585;395825;395828;415603;417804;420804;422108;422740;423369;426312
GO:1903391	regulation of adherens junction organization	NA	5.88% (2/34)	0.8279855	NA	26.47% (9/34)	0.9839209	NA	5.88% (2/34)	0.3427987	NA	5.88% (2/34)	0.2329141	NA	32.35% (11/34)	0.2307773	NA	14.71% (5/34)	0.009051368	395560;396100;417181;422740;422882
GO:0030308	negative regulation of cell growth	Any process that stops, prevents, or reduces the frequency, rate, extent or direction of cell growth.	4.17% (3/72)	0.965168	NA	34.72% (25/72)	0.9339745	NA	2.78% (2/72)	0.7329395	NA	1.39% (1/72)	0.8617091	NA	44.44% (32/72)	0.0003474948	100859037;100873157;374173;395132;395218;395330;395331;395545;395546;395562;395932;396017;396204;396281;396282;396331;396484;415302;415706;416010;416874;417407;418173;419492;419681;421276;421352;424027;424912;425209;426929;770787	4.17% (3/72)	0.5285089	NA
GO:0010959	regulation of metal ion transport	Any process that modulates the frequency, rate, or extent of metal ion transport. Metal ion transport is the directed movement of metal ions, any metal ion with an electric charge, into, out of or within a cell, or between cells, by means of some agent such as a transporter or pore.	6.67% (7/105)	0.852296	NA	36.19% (38/105)	0.9287466	NA	2.86% (3/105)	0.7288002	NA	1.9% (2/105)	0.7806487	NA	39.05% (41/105)	0.001444632	100316920;100858624;101751124;107049249;373917;374166;374270;378796;378897;395254;395704;395730;396196;396241;396282;396297;396378;396529;415417;415868;416955;417032;418989;419587;419774;420472;420538;420963;421998;422585;422624;422799;422857;424125;428105;428194;770767;770787;771113;771549;771952	3.81% (4/105)	0.5804021	NA
GO:0006816	calcium ion transport	The directed movement of calcium (Ca) ions into, out of or within a cell, or between cells, by means of some agent such as a transporter or pore.	6.9% (8/116)	0.8390462	NA	35.34% (41/116)	0.9575425	NA	3.45% (4/116)	0.5975299	NA	0.86% (1/116)	0.9591965	NA	37.07% (43/116)	0.003615951	373917;374166;374244;374270;378796;378897;395254;395481;395707;395760;395988;396196;396282;396297;396336;396378;396413;396420;396446;414891;415417;415805;416526;417032;417509;418737;418989;419587;420538;420695;420837;422585;422624;422799;422857;424125;427100;427406;428767;769141;771549;771952;772164	2.59% (3/116)	0.8306677	NA
GO:0032412	regulation of ion transmembrane transporter activity	Any process that modulates the activity of an ion transporter.	4.23% (3/71)	0.9625787	NA	40.85% (29/71)	0.667702	NA	2.82% (2/71)	0.7257988	NA	4.23% (3/71)	0.2993717	NA	39.44% (28/71)	0.006617076	100316920;100858624;101751124;373924;378796;378921;395254;395704;395730;396378;396529;408047;415417;415868;416955;418989;419587;419774;420538;420963;422585;422799;425657;428105;428194;770767;770787;771113	1.41% (1/71)	0.9394017	NA
GO:0098662	inorganic cation transmembrane transport	A process in which an inorganic cation is transported from one side of a membrane to the other by means of some agent such as a transporter or pore.	6.67% (12/180)	0.9034691	NA	37.78% (68/180)	0.9245017	NA	3.89% (7/180)	0.461312	NA	1.67% (3/180)	0.869542	NA	33.89% (61/180)	0.006742801	100316920;100858624;101751124;107049249;374065;374166;374228;374244;378796;378897;395254;395481;395497;395704;395707;395730;395760;395821;396297;396336;396378;396413;396420;396446;396529;396530;408047;414891;415417;415805;415868;416526;416871;416955;417032;417509;417569;418737;419587;419774;420538;420695;420837;420963;420984;422585;422799;423183;423984;424125;424464;427100;427406;428105;428194;42…	1.11% (2/180)	0.9935296	NA
GO:0006897	endocytosis	A vesicle-mediated transport process in which cells take up external materials or membrane constituents by the invagination of a small region of the plasma membrane to form a new membrane-bounded vesicle.	4.27% (7/164)	0.9942682	NA	28.05% (46/164)	0.9999698	NA	3.66% (6/164)	0.5326418	NA	3.05% (5/164)	0.4546834	NA	39.02% (64/164)	0.0007147102	100534590;100859840;107049249;373917;373970;373987;374198;378796;395155;395197;395201;395202;395272;395722;395826;395836;395998;396241;396297;396370;396385;396402;396420;396442;404271;415328;415398;416718;416814;416904;417217;417494;417896;418032;418737;418753;419280;419318;419533;419681;420412;420732;420735;421061;421136;422297;422879;423042;423061;423070;423637;423988;424438;425522;426000;42721…	5.49% (9/164)	0.1803555	NA
GO:0015671	oxygen transport	The directed movement of oxygen (O2) into, out of or within a cell, or between cells, by means of some agent such as a transporter or pore.	0% (0/7)	1	NA	0% (0/7)	1	NA	0% (0/7)	1	NA	0% (0/7)	1	NA	14.29% (1/7)	0.8728324	NA	71.43% (5/7)	1.600272e-06	107049060;396485;416651;416652;419079
GO:1901264	carbohydrate derivative transport	NA	0% (0/23)	1	NA	39.13% (9/23)	0.7085787	NA	0% (0/23)	1	NA	0% (0/23)	1	NA	52.17% (12/23)	0.005454513	374212;416425;416698;416814;418533;419368;419417;419679;419704;421863;424337;428575	0% (0/23)	1	NA
GO:0015914	phospholipid transport	The directed movement of phospholipids into, out of or within a cell, or between cells, by means of some agent such as a transporter or pore. Phospholipids are any lipids containing phosphoric acid as a mono- or diester.	4.17% (1/24)	0.8986117	NA	29.17% (7/24)	0.9421346	NA	0% (0/24)	1	NA	0% (0/24)	1	NA	50% (12/24)	0.008413032	395819;396536;415905;416425;417866;418533;419417;419679;426857;428164;769912;770816	0% (0/24)	1	NA
GO:0006821	chloride transport	The directed movement of chloride into, out of or within a cell, or between cells, by means of some agent such as a transporter or pore.	0% (0/21)	1	NA	42.86% (9/21)	0.577372	NA	19.05% (4/21)	0.005811489	396452;420674;422054;422973	4.76% (1/21)	0.4370865	NA	19.05% (4/21)	0.8225943	NA	0% (0/21)	1	NA
GO:0071539	protein localization to centrosome	A process in which a protein is transported to, or maintained at, the centrosome.	5.88% (1/17)	0.8021555	NA	29.41% (5/17)	0.9148396	NA	0% (0/17)	1	NA	17.65% (3/17)	0.009898837	395587;418820;420628	41.18% (7/17)	0.1164897	NA	0% (0/17)	1	NA
GO:0016558	protein import into peroxisome matrix	The import of proteins into the peroxisomal matrix. A peroxisome targeting signal (PTS) binds to a soluble receptor protein in the cytosol, and the resulting complex then binds to a receptor protein in the peroxisome membrane and is imported. The cargo protein is then released into the peroxisome matrix.	18.18% (2/11)	0.2634366	NA	81.82% (9/11)	0.00982641	416709;417526;418165;418299;419396;420554;421197;423201;771421	0% (0/11)	1	NA	0% (0/11)	1	NA	0% (0/11)	1	NA	0% (0/11)	1	NA
GO:1903533	regulation of protein targeting	NA	0% (0/23)	1	NA	43.48% (10/23)	0.5497209	NA	17.39% (4/23)	0.008132932	373915;396452;419074;426130	4.35% (1/23)	0.4671197	NA	21.74% (5/23)	0.7355889	NA	4.35% (1/23)	0.5952926	NA
GO:2000008	regulation of protein localization to cell surface	Any process that modulates the frequency, rate or extent of protein localization to the cell surface.	17.65% (3/17)	0.1960376	NA	35.29% (6/17)	0.8048606	NA	0% (0/17)	1	NA	0% (0/17)	1	NA	11.76% (2/17)	0.9545042	NA	23.53% (4/17)	0.003430793	395825;395964;419281;420063
GO:1903747	regulation of establishment of protein localization to mitochondrion	NA	0% (0/11)	1	NA	81.82% (9/11)	0.00982641	100857945;415765;420610;424767;425370;426737;426776;427376;427844	18.18% (2/11)	0.05619016	NA	0% (0/11)	1	NA	0% (0/11)	1	NA	0% (0/11)	1	NA
GO:0043304	regulation of mast cell degranulation	Any process that modulates the frequency, rate, or extent of mast cell degranulation.	12.5% (1/8)	0.5332231	NA	12.5% (1/8)	0.9884202	NA	0% (0/8)	1	NA	0% (0/8)	1	NA	75% (6/8)	0.004687934	395971;417369;419368;422297;427272;429374	0% (0/8)	1	NA
GO:1903307	positive regulation of regulated secretory pathway	NA	9.09% (1/11)	0.6493205	NA	18.18% (2/11)	0.9799786	NA	0% (0/11)	1	NA	0% (0/11)	1	NA	63.64% (7/11)	0.008452209	395971;396181;417369;422297;427213;427272;429955	0% (0/11)	1	NA
GO:0050702	interleukin-1 beta secretion	The regulated release of interleukin 1 beta from a cell.	18.18% (2/11)	0.2634366	NA	0% (0/11)	1	NA	0% (0/11)	1	NA	0% (0/11)	1	NA	63.64% (7/11)	0.008452209	396536;416092;417241;419417;427213;771952;772164	0% (0/11)	1	NA
GO:0050714	positive regulation of protein secretion	Any process that activates or increases the frequency, rate or extent of the controlled release of a protein from a cell.	7.04% (5/71)	0.7850393	NA	25.35% (18/71)	0.9992661	NA	4.23% (3/71)	0.4666224	NA	4.23% (3/71)	0.2993717	NA	47.89% (34/71)	0.007022244	100857237;100873157;378926;395701;396196;396219;396399;396406;396438;396465;417241;417739;418833;419106;419368;419762;421183;421216;421352;422035;422260;422747;422936;423144;423290;424185;424707;426781;427213;427430;771952;772032;772164;776282	2.82% (2/71)	0.7650947	NA
GO:0050715	positive regulation of cytokine secretion	Any process that activates or increases the frequency, rate or extent of the regulated release of cytokines from a cell.	8.33% (3/36)	0.6472273	NA	22.22% (8/36)	0.9971058	NA	2.78% (1/36)	0.7299456	NA	2.78% (1/36)	0.6270405	NA	50% (18/36)	0.001328089	100857237;396219;396406;417241;417739;418833;419106;419762;421183;421216;422936;423290;424185;427213;427430;771952;772032;772164	2.78% (1/36)	0.7576552	NA
GO:0050710	negative regulation of cytokine secretion	Any process that stops, prevents, or reduces the frequency, rate or extent of the regulated release of cytokines from a cell.	6.67% (1/15)	0.7605505	NA	6.67% (1/15)	0.9997673	NA	0% (0/15)	1	NA	0% (0/15)	1	NA	80% (12/15)	1.504126e-05	395701;396133;396536;404271;408047;418737;418833;419417;427213;427430;768659;772032	0% (0/15)	1	NA
GO:0050704	regulation of interleukin-1 secretion	Any process that modulates the frequency, rate or extent of the regulated release of interleukin-1 from a cell.	20% (2/10)	0.2284121	NA	0% (0/10)	1	NA	0% (0/10)	1	NA	0% (0/10)	1	NA	70% (7/10)	0.003937165	396536;416092;417241;418737;419417;771952;772164	0% (0/10)	1	NA
GO:0035023	regulation of Rho protein signal transduction	Any process that modulates the frequency, rate or extent of Rho protein signal transduction.	0% (0/30)	1	NA	16.67% (5/30)	0.999437	NA	3.33% (1/30)	0.6639201	NA	0% (0/30)	1	NA	53.33% (16/30)	0.03179321	NA	16.67% (5/30)	0.005251478	395560;416000;417181;422162;422740
GO:0035024	negative regulation of Rho protein signal transduction	Any process that stops, prevents, or reduces the frequency, rate or extent of Rho protein signal transduction.	0% (0/11)	1	NA	27.27% (3/11)	0.913323	NA	0% (0/11)	1	NA	0% (0/11)	1	NA	63.64% (7/11)	0.008452209	395475;396057;396134;417672;421003;424912;427313	9.09% (1/11)	0.3509237	NA
GO:0030512	negative regulation of transforming growth factor beta receptor signaling pathway	Any process that stops, prevents, or reduces the frequency, rate or extent of any TGF-beta receptor signaling pathway.	11.54% (3/26)	0.4245637	NA	42.31% (11/26)	0.590692	NA	0% (0/26)	1	NA	15.38% (4/26)	0.004785916	101749629;373996;421931;422097	15.38% (4/26)	0.9282863	NA	3.85% (1/26)	0.6404251	NA
GO:0090090	negative regulation of canonical Wnt signaling pathway	Any process that decreases the rate, frequency, or extent of the Wnt signaling pathway through beta-catenin, the series of molecular signals initiated by binding of a Wnt protein to a frizzled family receptor on the surface of the target cell, followed by propagation of the signal via beta-catenin, and ending with a change in transcription of target genes.	13.11% (8/61)	0.1853643	NA	31.15% (19/61)	0.9767089	NA	1.64% (1/61)	0.8916962	NA	0% (0/61)	1	NA	37.7% (23/61)	0.02331784	NA	11.48% (7/61)	0.008511339	373961;395924;415603;419187;422108;422400;425375
GO:0043518	negative regulation of DNA damage response, signal transduction by p53 class mediator	Any process that stops, prevents, or reduces the frequency, rate or extent of the cascade of processes induced by the cell cycle regulator phosphoprotein p53, or an equivalent protein, in response to the detection of DNA damage.	0% (0/11)	1	NA	18.18% (2/11)	0.9799786	NA	0% (0/11)	1	NA	0% (0/11)	1	NA	63.64% (7/11)	0.008452209	100857237;107051859;395666;414741;419571;422351;432368	9.09% (1/11)	0.3509237	NA
GO:0046426	negative regulation of JAK-STAT cascade	Any process that stops, prevents, or reduces the frequency, rate or extent of the JAK-STAT signaling pathway activity.	0% (0/15)	1	NA	26.67% (4/15)	0.9392457	NA	0% (0/15)	1	NA	6.67% (1/15)	0.3365148	NA	60% (9/15)	0.004800919	101747378;395299;396409;416630;417892;423932;424699;428552;428675	0% (0/15)	1	NA
GO:0043124	negative regulation of I-kappaB kinase/NF-kappaB signaling	Any process that stops, prevents, or reduces the frequency, rate or extent of -kappaB kinase/NF-kappaB signaling.	0% (0/20)	1	NA	80% (16/20)	0.0007519595	100858009;374079;404536;415377;417117;419618;420455;421404;423525;423646;424044;424190;425013;426041;427450;771487	5% (1/20)	0.516325	NA	0% (0/20)	1	NA	5% (1/20)	0.9972586	NA	0% (0/20)	1	NA
GO:2001238	positive regulation of extrinsic apoptotic signaling pathway	Any process that activates or increases the frequency, rate or extent of extrinsic apoptotic signaling pathway.	5% (1/20)	0.8514283	NA	25% (5/20)	0.9698219	NA	5% (1/20)	0.516325	NA	10% (2/20)	0.0999721	NA	55% (11/20)	0.004597006	373899;373987;378894;378921;395236;396483;415302;419860;423146;428708;770077	0% (0/20)	1	NA
GO:0051897	positive regulation of protein kinase B signaling	Any process that activates or increases the frequency, rate or extent of protein kinase B signaling, a series of reactions mediated by the intracellular serine/threonine kinase protein kinase B.	5.41% (2/37)	0.8620649	NA	29.73% (11/37)	0.9635748	NA	0% (0/37)	1	NA	5.41% (2/37)	0.2631071	NA	45.95% (17/37)	0.005511011	100873157;373981;373987;374094;395097;395330;395876;396249;396413;396442;418737;419106;419134;421928;426867;427406;427573	2.7% (1/37)	0.7670393	NA
GO:0045747	positive regulation of Notch signaling pathway	Any process that activates or increases the frequency, rate or extent of the Notch signaling pathway.	0% (0/11)	1	NA	18.18% (2/11)	0.9799786	NA	0% (0/11)	1	NA	0% (0/11)	1	NA	81.82% (9/11)	0.0001471108	374269;396204;418455;420027;421352;421928;422702;423624;425003	0% (0/11)	1	NA
GO:0048008	platelet-derived growth factor receptor signaling pathway	The series of molecular signals generated as a consequence of a platelet-derived growth factor receptor binding to one of its physiological ligands.	4.55% (1/22)	0.8772628	NA	22.73% (5/22)	0.9856146	NA	0% (0/22)	1	NA	4.55% (1/22)	0.4523077	NA	27.27% (6/22)	0.505383	NA	18.18% (4/22)	0.009067079	395560;417181;422108;770488
GO:0035329	hippo signaling	The series of molecular signals mediated by the serine/threonine kinase Hippo or one of its orthologs. In Drosophila, Hippo in complex with the scaffold protein Salvador (Sav), phosphorylates and activates Warts (Wts), which in turn phosphorylates and inactivates the Yorkie (Yki) transcriptional activator. The core fly components hippo, sav, wts and mats are conserved in mammals as STK4/3 (MST1/2…	20% (4/20)	0.101499	NA	35% (7/20)	0.8215463	NA	0% (0/20)	1	NA	5% (1/20)	0.4214448	NA	15% (3/20)	0.9169033	NA	25% (5/20)	0.0007821162	419187;422336;422647;425375;429657
GO:0007229	integrin-mediated signaling pathway	A series of molecular signals initiated by the binding of extracellular ligand to an integrin on the surface of a target cell, and ending with regulation of a downstream cellular process, e.g. transcription.	2.7% (1/37)	0.9707665	NA	16.22% (6/37)	0.9998654	NA	2.7% (1/37)	0.7396184	NA	0% (0/37)	1	NA	64.86% (24/37)	4.941028e-07	100857227;107049249;373979;374018;378897;395142;395669;396181;396225;396226;396407;396420;396442;396536;415691;416636;418300;419361;421928;421998;423589;427272;427449;428148	8.11% (3/37)	0.1691629	NA
GO:0030518	intracellular steroid hormone receptor signaling pathway	A series of molecular signals generated as a consequence of a intracellular steroid hormone receptor binding to one of its physiological ligands.	21.43% (12/56)	0.003768201	395629;416383;417368;417851;418024;418572;418894;419083;419623;420004;420252;422165	51.79% (29/56)	0.1070466	NA	0% (0/56)	1	NA	1.79% (1/56)	0.7849177	NA	17.86% (10/56)	0.9344219	NA	1.79% (1/56)	0.8901311	NA
GO:0019221	cytokine-mediated signaling pathway	A series of molecular signals initiated by the binding of a cytokine to a receptor on the surface of a cell, and ending with regulation of a downstream cellular process, e.g. transcription.	8.51% (8/94)	0.6297898	NA	28.72% (27/94)	0.9982678	NA	2.13% (2/94)	0.8541119	NA	5.32% (5/94)	0.1090111	NA	44.68% (42/94)	0.005318842	100857144;101747378;373928;373931;374018;374173;395186;395258;395292;395299;395551;395660;395665;395681;396384;396406;396409;396481;396536;408047;414741;415927;417892;418325;418737;419134;419286;419559;419694;420027;420420;421998;422936;423146;423408;424269;427097;427213;427272;427803;428552;769909	3.19% (3/94)	0.7082898	NA
GO:0001959	regulation of cytokine-mediated signaling pathway	Any process that modulates the frequency, rate or extent of the cytokine mediated signaling pathway.	8.33% (3/36)	0.6472273	NA	27.78% (10/36)	0.9785657	NA	0% (0/36)	1	NA	5.56% (2/36)	0.2530297	NA	50% (18/36)	0.001328089	100857144;101747378;373928;374173;395292;396409;396536;414741;415927;418737;419134;422936;423146;424269;427097;427213;427272;427803	2.78% (1/36)	0.7576552	NA
GO:0002446	neutrophil mediated immunity	Any process involved in the carrying out of an immune response by a neutrophil.	16.67% (1/6)	0.4352271	NA	0% (0/6)	1	NA	0% (0/6)	1	NA	0% (0/6)	1	NA	83.33% (5/6)	0.005078865	396181;422297;424341;427213;427272	0% (0/6)	1	NA
GO:0002706	regulation of lymphocyte mediated immunity	Any process that modulates the frequency, rate, or extent of lymphocyte mediated immunity.	28.57% (6/21)	0.009044836	395724;415589;415880;417287;424059;424316	19.05% (4/21)	0.994363	NA	4.76% (1/21)	0.5336046	NA	9.52% (2/21)	0.1086116	NA	38.1% (8/21)	0.1417817	NA	0% (0/21)	1	NA
GO:0002888	positive regulation of myeloid leukocyte mediated immunity	Any process that activates or increases the frequency, rate, or extent of myeloid leukocyte mediated immunity.	0% (0/6)	1	NA	16.67% (1/6)	0.9646745	NA	0% (0/6)	1	NA	0% (0/6)	1	NA	83.33% (5/6)	0.005078865	395971;396181;422297;427213;427272	0% (0/6)	1	NA
GO:0002699	positive regulation of immune effector process	Any process that activates or increases the frequency, rate, or extent of an immune effector process.	21.95% (9/41)	0.009803455	395703;415589;415880;416918;417287;421961;424059;424316;771038	29.27% (12/41)	0.9735205	NA	2.44% (1/41)	0.7749804	NA	4.88% (2/41)	0.3033695	NA	41.46% (17/41)	0.386813	NA	0% (0/41)	1	NA
GO:0061820	telomeric D-loop disassembly	A telomere loop disassembly process that results in the disassembly of telomeric D-loops. A telomeric D-loop is a three-stranded DNA displacement loop that forms at the site where the telomeric 3' single-stranded DNA overhang (formed of the repeat sequence TTAGGG in mammals) is tucked back inside the double-stranded component of telomeric DNA molecule, thus forming a t-loop or telomeric-loop and …	60% (3/5)	0.006475175	378896;404538;415577	20% (1/5)	0.9383116	NA	0% (0/5)	1	NA	20% (1/5)	0.1277143	NA	0% (0/5)	1	NA	0% (0/5)	1	NA
GO:0140013	meiotic nuclear division	NA	0% (0/17)	1	NA	23.53% (4/17)	0.9714937	NA	0% (0/17)	1	NA	0% (0/17)	1	NA	58.82% (10/17)	0.003591591	100857997;107050133;374197;395570;396086;396147;396484;420798;769693;771417	0% (0/17)	1	NA
GO:0120036	plasma membrane bounded cell projection organization	A process that is carried out at the cellular level which results in the assembly, arrangement of constituent parts, or disassembly of a plasma membrane bounded prolongation or process extending from a cell, e.g. a cilium or axon.	7.52% (30/399)	0.8893695	NA	33.08% (132/399)	0.9999806	NA	3.76% (15/399)	0.452673	NA	2.76% (11/399)	0.5144965	NA	31.08% (124/399)	0.005582273	100859037;100859828;101747832;101751943;107054143;373922;373970;374173;374197;374198;378897;395133;395155;395156;395292;395475;395666;395669;395701;395774;396057;396092;396097;396110;396119;396147;396282;396331;396336;396402;396442;396464;396466;396536;414745;414884;415308;415364;415409;415607;415797;415858;416092;416201;416425;416447;416485;416636;416758;416839;416893;416970;417347;417671;417840…	8.02% (32/399)	0.01933397	NA
GO:0043087	regulation of GTPase activity	Any process that modulates the rate of GTP hydrolysis by a GTPase.	6.9% (8/116)	0.8390462	NA	30.17% (35/116)	0.9981159	NA	4.31% (5/116)	0.3973371	NA	1.72% (2/116)	0.8255753	NA	36.21% (42/116)	0.006470301	101751943;373938;373939;378897;395385;395551;395562;396226;396331;396402;396506;415417;416451;416693;416821;417605;417673;418675;419184;419361;419641;419843;420524;420784;421564;421928;422418;423290;423395;423682;423846;424027;424303;424360;424438;424912;427213;427313;427348;427841;429470;429983	5.17% (6/116)	0.2884791	NA
GO:0051345	positive regulation of hydrolase activity	Any process that activates or increases the frequency, rate or extent of hydrolase activity, the catalysis of the hydrolysis of various bonds.	6.81% (16/235)	0.9162216	NA	35.74% (84/235)	0.9887257	NA	5.11% (12/235)	0.1322118	NA	2.55% (6/235)	0.6128187	NA	33.62% (79/235)	0.002862707	101751943;373928;373979;378894;378897;395132;395274;395292;395385;395442;395509;395551;395562;395669;395733;395774;395819;395869;396013;396020;396226;396331;396413;396433;396482;396506;396515;396529;396536;408047;415417;415905;416693;417247;417605;417673;417934;418144;418409;418675;419184;419641;419843;419912;420027;420332;420448;420524;420784;420923;420988;421127;421564;422418;423146;423290;4233…	3.83% (9/235)	0.5558432	NA
GO:2000679	positive regulation of transcription regulatory region DNA binding	Any process that activates or increases the frequency, rate or extent of transcription regulatory region DNA binding.	0% (0/12)	1	NA	41.67% (5/12)	0.6365358	NA	8.33% (1/12)	0.3530718	NA	0% (0/12)	1	NA	16.67% (2/12)	0.8510458	NA	25% (3/12)	0.009577456	386582;395491;395964
GO:0044092	negative regulation of molecular function	Any process that stops or reduces the rate or extent of a molecular function, an elemental biological activity occurring at the molecular level, such as catalysis or binding.	7.97% (31/389)	0.8087769	NA	38.3% (149/389)	0.9692937	NA	4.37% (17/389)	0.2220365	NA	3.34% (13/389)	0.2488732	NA	32.13% (125/389)	0.001461999	100316920;100857115;100858542;100859902;101751124;373922;373964;373970;373987;374178;374198;374266;378788;378796;378897;386579;395156;395238;395254;395281;395299;395330;395444;395666;395730;395852;395889;395890;395998;396020;396033;396057;396089;396134;396182;396203;396228;396297;396331;396378;396433;396442;396451;396483;396484;396487;396497;396548;404271;408047;415417;415607;415868;415891;415905…	2.31% (9/389)	0.9687789	NA
GO:0051561	positive regulation of mitochondrial calcium ion concentration	Any process that increases the concentration of calcium ions in mitochondria.	0% (0/5)	1	NA	0% (0/5)	1	NA	0% (0/5)	1	NA	40% (2/5)	0.006843339	100857815;396432	40% (2/5)	0.3778485	NA	0% (0/5)	1	NA
GO:0019915	lipid storage	The accumulation and maintenance in cells or tissues of lipids, compounds soluble in organic solvents but insoluble or sparingly soluble in aqueous solvents. Lipid reserves can be accumulated during early developmental stages for mobilization and utilization at later stages of development.	0% (0/21)	1	NA	28.57% (6/21)	0.9402168	NA	9.52% (2/21)	0.1707316	NA	9.52% (2/21)	0.1086116	NA	52.38% (11/21)	0.007455683	373928;396219;396370;396420;416425;416814;417866;421967;424262;424424;426929	0% (0/21)	1	NA
GO:0048878	chemical homeostasis	Any biological process involved in the maintenance of an internal steady state of a chemical.	7.53% (21/279)	0.8491531	NA	35.13% (98/279)	0.9965488	NA	4.66% (13/279)	0.1942622	NA	3.94% (11/279)	0.3074753	NA	32.62% (91/279)	0.00390618	101752092;373916;373928;374065;374163;374166;374177;374244;378796;378897;378909;395097;395132;395254;395385;395403;395481;395509;395594;395707;395760;395821;395932;395974;396057;396134;396136;396196;396219;396241;396282;396287;396297;396393;396413;396442;396446;396457;396529;396530;396531;396536;414891;415644;415805;417032;417670;417892;418533;418676;418753;419317;419472;419559;419587;419681;4200…	2.87% (8/279)	0.8504282	NA
GO:0050878	regulation of body fluid levels	Any process that modulates the levels of body fluids.	4.92% (3/61)	0.9247347	NA	27.87% (17/61)	0.9944098	NA	1.64% (1/61)	0.8916962	NA	4.92% (3/61)	0.2262446	NA	47.54% (29/61)	0.004237403	100857105;107054143;373918;373979;373981;373987;374212;395420;395485;395509;395594;395876;396057;396134;396297;396407;416636;417430;419368;420384;422857;423042;423682;424341;424805;426906;427213;427272;768390	0% (0/61)	1	NA
GO:0090066	regulation of anatomical structure size	Any process that modulates the size of an anatomical structure.	6.02% (8/133)	0.9258031	NA	29.32% (39/133)	0.9995219	NA	2.26% (3/133)	0.8589986	NA	2.26% (3/133)	0.7013277	NA	39.85% (53/133)	0.006728618	373908;373922;373938;373939;374065;374197;378796;386747;395155;395442;395475;395669;395701;395702;395765;395774;395971;396147;396331;396466;396539;408047;408082;416051;416437;416490;416837;418677;418984;419318;419455;419492;419559;420131;420384;421928;421998;423042;423839;424000;424636;426867;426878;427211;427213;427841;428708;429041;429075;770246;771476;771904;771952	6.77% (9/133)	0.4294738	NA
GO:0043331	response to dsRNA	Any process that results in a change in state or activity of a cell or an organism (in terms of movement, secretion, enzyme production, gene expression, etc.) as a result of a double-stranded RNA stimulus.	6.25% (1/16)	0.7823431	NA	25% (4/16)	0.9581634	NA	6.25% (1/16)	0.440596	NA	6.25% (1/16)	0.3544382	NA	56.25% (9/16)	0.008513284	100008585;395109;396203;421061;421864;422936;424185;768990;770077	0% (0/16)	1	NA
GO:1901654	response to ketone	NA	7.32% (3/41)	0.7329567	NA	31.71% (13/41)	0.9455941	NA	4.88% (2/41)	0.4320252	NA	4.88% (2/41)	0.3033695	NA	43.9% (18/41)	0.007767264	100873157;373907;373964;374173;374251;395210;395882;396114;396130;396171;396368;396393;396399;396438;396457;420384;421352;427406	4.88% (2/41)	0.4723652	NA
GO:0097305	response to alcohol	Any process that results in a change in state or activity of a cell or an organism (in terms of movement, secretion, enzyme production, gene expression, etc.) as a result of an alcohol stimulus.	7.89% (3/38)	0.683673	NA	23.68% (9/38)	0.9956615	NA	5.26% (2/38)	0.3944877	NA	7.89% (3/38)	0.08166901	NA	44.74% (17/38)	0.007645294	100873157;373907;374094;374173;374251;395882;396086;396114;396368;396393;396399;396457;415732;416184;420695;427406;429710	5.26% (2/38)	0.433218	NA
GO:0071364	cellular response to epidermal growth factor stimulus	Any process that results in a change in state or activity of a cell (in terms of movement, secretion, enzyme production, gene expression, etc.) as a result of an epidermal growth factor stimulus.	15% (3/20)	0.2708702	NA	20% (4/20)	0.9914507	NA	20% (4/20)	0.004837511	415455;421098;425613;426130	5% (1/20)	0.4214448	NA	25% (5/20)	0.6056621	NA	0% (0/20)	1	NA
GO:0071347	cellular response to interleukin-1	Any process that results in a change in state or activity of a cell (in terms of movement, secretion, enzyme production, gene expression, etc.) as a result of an interleukin-1 stimulus.	3.7% (1/27)	0.923888	NA	37.04% (10/27)	0.7842398	NA	0% (0/27)	1	NA	0% (0/27)	1	NA	48.15% (13/27)	0.009144967	100857144;373931;374148;374177;378926;395551;395594;396033;396481;415748;417739;422248;423408	0% (0/27)	1	NA
GO:0071356	cellular response to tumor necrosis factor	Any process that results in a change in state or activity of a cell (in terms of movement, secretion, enzyme production, gene expression, etc.) as a result of a tumor necrosis factor stimulus.	7.81% (5/64)	0.7023982	NA	37.5% (24/64)	0.8345197	NA	0% (0/64)	1	NA	9.38% (6/64)	0.007215813	101751828;373983;396093;417529;421931;423471	39.06% (25/64)	0.01142707	NA	0% (0/64)	1	NA
GO:0050853	B cell receptor signaling pathway	A series of molecular signals initiated by the cross-linking of an antigen receptor on a B cell.	6.25% (1/16)	0.7823431	NA	25% (4/16)	0.9581634	NA	0% (0/16)	1	NA	0% (0/16)	1	NA	56.25% (9/16)	0.008513284	373939;374075;395109;396282;396407;415691;417489;422035;427272	0% (0/16)	1	NA
GO:0045089	positive regulation of innate immune response	Any process that activates or increases the frequency, rate or extent of the innate immune response, the organism's first line of defense against infection.	12.5% (9/72)	0.203141	NA	29.17% (21/72)	0.9938045	NA	4.17% (3/72)	0.4758742	NA	2.78% (2/72)	0.5826821	NA	38.89% (28/72)	0.008251653	100859840;374141;374268;386583;395109;395376;395767;396330;396384;417350;418955;419577;419762;420420;421061;421864;422262;422936;423146;423290;424185;424222;424269;427097;427213;431583;768990;772032	1.39% (1/72)	0.9417615	NA
GO:0032103	positive regulation of response to external stimulus	Any process that activates, maintains or increases the rate of a response to an external stimulus.	12.5% (10/80)	0.1866586	NA	26.25% (21/80)	0.9992859	NA	1.25% (1/80)	0.9460522	NA	3.75% (3/80)	0.3662303	NA	43.75% (35/80)	0.0038936	100857105;100857587;100859104;100859840;100873157;101750767;373987;374141;374166;374198;395816;395971;396061;396134;396235;396249;396306;396413;396451;408047;417430;418044;418627;418737;419559;420872;420883;421003;422297;422330;423302;423418;425507;427213;427406	1.25% (1/80)	0.9576256	NA
GO:0050920	regulation of chemotaxis	Any process that modulates the frequency, rate or extent of the directed movement of a motile cell or organism in response to a specific chemical concentration gradient.	13.24% (9/68)	0.1603651	NA	20.59% (14/68)	0.9999678	NA	1.47% (1/68)	0.9161999	NA	2.94% (2/68)	0.5514222	NA	48.53% (33/68)	0.0007485232	100857237;100857587;100859104;100873157;101750767;373987;374166;395292;395509;395610;395816;396134;396204;396306;396331;396413;408047;417032;418044;418627;418737;419559;419736;420883;421003;421127;422330;423302;423418;425507;425522;427213;427406	2.94% (2/68)	0.7437694	NA
GO:0050727	regulation of inflammatory response	Any process that modulates the frequency, rate or extent of the inflammatory response, the immediate defensive reaction (by vertebrate tissue) to infection or injury caused by chemical or physical agents.	7.94% (5/63)	0.6889691	NA	34.92% (22/63)	0.917789	NA	0% (0/63)	1	NA	1.59% (1/63)	0.8226834	NA	44.44% (28/63)	0.0008003095	374141;374198;374212;374268;395238;395971;396235;396249;396451;396536;404271;408047;416092;418167;418325;419106;419368;421183;422297;423103;423132;424315;424893;424912;426356;427097;427183;427430	0% (0/63)	1	NA
GO:1902882	regulation of response to oxidative stress	NA	6.06% (2/33)	0.8150394	NA	45.45% (15/33)	0.4395058	NA	15.15% (5/33)	0.005751965	396146;415455;416068;417044;419074	3.03% (1/33)	0.5950021	NA	24.24% (8/33)	0.6320602	NA	0% (0/33)	1	NA
GO:0071260	cellular response to mechanical stimulus	Any process that results in a change in state or activity of a cell (in terms of movement, secretion, enzyme production, gene expression, etc.) as a result of a mechanical stimulus.	6.9% (2/29)	0.754188	NA	13.79% (4/29)	0.9998342	NA	3.45% (1/29)	0.6514498	NA	6.9% (2/29)	0.18327	NA	58.62% (17/29)	0.0001532126	100216000;374148;378926;395274;395385;395562;395857;396033;396384;417241;418325;418638;419912;420384;420420;423146;427144	0% (0/29)	1	NA
GO:0009628	response to abiotic stimulus	Any process that results in a change in state or activity of a cell or an organism (in terms of movement, secretion, enzyme production, gene expression, etc.) as a result of an abiotic (non-living) stimulus.	7.49% (26/347)	0.8777936	NA	42.94% (149/347)	0.4844997	NA	3.75% (13/347)	0.4665858	NA	5.19% (18/347)	0.005442215	101751828;107053650;373983;373996;395413;396200;396227;396421;396512;419934;421931;422505;423211;423600;424528;424673;425031;693255	26.8% (93/347)	0.7490494	NA	3.17% (11/347)	0.7905906	NA
GO:0045087	innate immune response	Innate immune responses are defense responses mediated by germline encoded components that directly recognize components of potential pathogens.	7.79% (12/154)	0.7536362	NA	27.27% (42/154)	0.9999791	NA	3.25% (5/154)	0.6471033	NA	2.6% (4/154)	0.6009289	NA	44.81% (69/154)	1.199743e-06	100857237;100859840;101747378;373928;374075;374117;374141;374197;374268;386574;386583;395109;395376;395551;395665;395767;396033;396147;396294;396330;396384;396385;396393;396409;396442;396482;396500;404271;414337;415302;416633;417350;417401;418300;418581;418955;419196;419577;419694;419762;420407;420420;420433;420872;421061;421864;422262;422297;422936;423132;423146;423290;423864;424185;424222;42426…	2.6% (4/154)	0.8509316	NA
GO:0002250	adaptive immune response	An immune response mediated by cells expressing specific receptors for antigen produced through a somatic diversification process, and allowing for an enhanced secondary response to subsequent exposures to the same antigen (immunological memory).	14.63% (6/41)	0.1634411	NA	19.51% (8/41)	0.9995496	NA	2.44% (1/41)	0.7749804	NA	12.2% (5/41)	0.004577293	395312;396191;424528;426930;427466	48.78% (20/41)	0.001081089	100873157;374075;374117;395485;395571;396092;396249;396330;404271;416928;417489;419106;419762;420027;420412;424912;425657;427272;769909;770109	0% (0/41)	1	NA
GO:0006954	inflammatory response	The immediate defensive reaction (by vertebrate tissue) to infection or injury caused by chemical or physical agents. The process is characterized by local vasodilation, extravasation of plasma into intercellular spaces and accumulation of white blood cells and macrophages.	8.49% (9/106)	0.6343556	NA	31.13% (33/106)	0.9948448	NA	0.94% (1/106)	0.9792868	NA	2.83% (3/106)	0.5483642	NA	46.23% (49/106)	0.0007178424	100857237;100859840;100873157;373987;374141;374198;374212;374268;386574;395238;395485;395551;395722;395971;396033;396133;396235;396241;396249;396287;396393;396451;396482;396500;396536;404271;408047;415748;416092;418167;418325;418958;419106;419368;420027;420420;420872;421183;422297;423103;423132;424315;424893;424912;426356;427097;427183;427272;427430	0.94% (1/106)	0.9849689	NA
GO:0042742	defense response to bacterium	Reactions triggered in response to the presence of a bacterium that act to protect the cell or organism.	0% (0/46)	1	NA	30.43% (14/46)	0.9688576	NA	4.35% (2/46)	0.4917003	NA	2.17% (1/46)	0.7167101	NA	43.48% (20/46)	0.005866123	100859840;374117;395840;395841;396185;396218;396260;396385;396393;396482;414337;415894;416092;418700;420407;422936;423420;423668;427213;427272	0% (0/46)	1	NA
GO:0030155	regulation of cell adhesion	Any process that modulates the frequency, rate or extent of attachment of a cell to another cell or to the extracellular matrix.	9.26% (20/216)	0.498394	NA	28.24% (61/216)	0.9999972	NA	4.63% (10/216)	0.2402499	NA	4.17% (9/216)	0.1281604	NA	38.89% (84/216)	0.0007837371	100859104;100873157;107054979;373979;373987;374024;374148;378424;378897;386583;395097;395330;395475;395485;395594;395666;395826;396019;396020;396062;396133;396185;396235;396249;396282;396315;396331;396384;396399;396402;396420;396438;396442;396491;396506;396536;404271;414745;415315;415849;416476;416630;416636;416893;417051;417185;417430;417438;418044;418408;418632;418833;419106;419184;419424;42008…	4.63% (10/216)	0.3197909	NA
GO:0007160	cell-matrix adhesion	The binding of a cell to the extracellular matrix via adhesion molecules.	6.02% (5/83)	0.8839535	NA	28.92% (24/83)	0.9967329	NA	3.61% (3/83)	0.5721894	NA	3.61% (3/83)	0.3883613	NA	40.96% (34/83)	0.001379279	100857227;107049249;373918;373981;373987;378897;386583;395142;395330;395826;396181;396225;396282;396402;396420;396506;416636;416893;418300;418632;419361;421711;421928;421998;423589;424121;424826;424893;424912;426781;429710;429983;430477;769037	8.43% (7/83)	0.03993509	NA
GO:0007155	cell adhesion	The attachment of a cell, either to another cell or to an underlying substrate such as the extracellular matrix, via cell adhesion molecules.	8.87% (33/372)	0.5854543	NA	26.08% (97/372)	1	NA	5.11% (19/372)	0.07015827	NA	2.96% (11/372)	0.4200809	NA	38.98% (145/372)	0.005046641	100857227;100859104;100873157;107049249;107054143;107054979;373918;373970;373979;373980;373981;373987;374018;374024;374148;378424;378897;386583;395097;395142;395194;395210;395215;395292;395330;395429;395475;395485;395509;395565;395568;395594;395657;395666;395687;395701;395826;395875;396000;396013;396019;396020;396062;396075;396092;396133;396181;396185;396202;396204;396225;396226;396235;396249;396…	6.18% (23/372)	0.105583	NA
GO:0050870	positive regulation of T cell activation	Any process that activates or increases the frequency, rate or extent of T cell activation.	15.38% (6/39)	0.1375918	NA	12.82% (5/39)	0.9999896	NA	5.13% (2/39)	0.4071306	NA	7.69% (3/39)	0.08680006	NA	51.28% (20/39)	0.0004754719	107054979;378897;395097;395485;396062;396249;396315;396399;396491;404271;415315;416476;416630;417051;418408;419106;420086;424912;427272;427348	2.56% (1/39)	0.7847357	NA
GO:0042129	regulation of T cell proliferation	Any process that modulates the frequency, rate or extent of T cell proliferation.	8.57% (3/35)	0.6279219	NA	14.29% (5/35)	0.9999366	NA	5.71% (2/35)	0.3558703	NA	8.57% (3/35)	0.06711276	NA	48.57% (17/35)	0.002678933	107054979;373917;374024;395097;395485;396062;396185;396249;396315;396384;396399;404271;415315;417051;417438;419184;427272	5.71% (2/35)	0.3925785	NA
GO:0046634	regulation of alpha-beta T cell activation	Any process that modulates the frequency, rate or extent of alpha-beta T cell activation.	18.18% (2/11)	0.2634366	NA	0% (0/11)	1	NA	0% (0/11)	1	NA	9.09% (1/11)	0.259738	NA	63.64% (7/11)	0.008452209	374024;396249;396384;396399;404271;419106;427272	0% (0/11)	1	NA
GO:0050671	positive regulation of lymphocyte proliferation	Any process that activates or increases the rate or extent of lymphocyte proliferation.	8.11% (3/37)	0.6658116	NA	24.32% (9/37)	0.9939215	NA	2.7% (1/37)	0.7396184	NA	5.41% (2/37)	0.2631071	NA	45.95% (17/37)	0.005511011	100857237;107054979;373939;374256;395097;395485;396062;396249;396282;396315;396399;404271;414741;415315;417051;424912;427272	2.7% (1/37)	0.7670393	NA
GO:0002694	regulation of leukocyte activation	Any process that modulates the frequency, rate, or extent of leukocyte activation.	12.12% (12/99)	0.1847276	NA	21.21% (21/99)	0.9999983	NA	3.03% (3/99)	0.6911134	NA	5.05% (5/99)	0.1280749	NA	50.51% (50/99)	0.008224867	100857237;100873157;107054979;373907;373917;373939;373987;374024;374198;374256;378897;395097;395485;395774;395819;395971;396062;396104;396181;396185;396249;396282;396315;396384;396399;396491;404271;414741;415315;416425;416476;416630;417051;417369;417438;418408;418737;419106;419184;419293;419368;420086;421003;422297;424912;427213;427272;427348;429374;772032	2.02% (2/99)	0.9000183	NA
GO:0002292	T cell differentiation involved in immune response	The process in which an antigenically naive T cell acquires the specialized features of an effector, regulatory, or memory T cell as part of an immune response. Effector T cells include cells which provide T cell help or exhibit cytotoxicity towards other cells.	16.67% (1/6)	0.4352271	NA	0% (0/6)	1	NA	0% (0/6)	1	NA	0% (0/6)	1	NA	83.33% (5/6)	0.005078865	404271;416092;419106;420027;424912	0% (0/6)	1	NA
GO:0046632	alpha-beta T cell differentiation	The process in which a precursor cell type acquires the specialized features of an alpha-beta T cell. An alpha-beta T cell is a T cell that expresses an alpha-beta T cell receptor complex.	30% (3/10)	0.05509622	NA	0% (0/10)	1	NA	0% (0/10)	1	NA	0% (0/10)	1	NA	70% (7/10)	0.003937165	396282;396384;396399;404271;416092;419106;420027	0% (0/10)	1	NA
GO:0070527	platelet aggregation	The adhesion of one platelet to one or more other platelets via adhesion molecules.	0% (0/13)	1	NA	30.77% (4/13)	0.876552	NA	0% (0/13)	1	NA	0% (0/13)	1	NA	61.54% (8/13)	0.006392232	107054143;373918;395509;417430;423682;424341;427272;768390	0% (0/13)	1	NA
GO:0007159	leukocyte cell-cell adhesion	The attachment of a leukocyte to another cell via adhesion molecules.	12.66% (10/79)	0.176637	NA	17.72% (14/79)	0.9999995	NA	6.33% (5/79)	0.1497577	NA	5.06% (4/79)	0.1634565	NA	48.1% (38/79)	0.005290325	107054979;373970;374024;378897;395097;395485;395594;395666;395701;396062;396181;396185;396235;396249;396315;396331;396384;396399;396491;404271;415315;416204;416476;416630;417051;417185;417438;418044;418408;419106;419184;420086;421003;424121;424912;427272;427348;772032	2.53% (2/79)	0.8145917	NA
GO:0040013	negative regulation of locomotion	Any process that stops, prevents, or reduces the frequency, rate or extent of locomotion of a cell or organism.	10.32% (13/126)	0.3562957	NA	30.95% (39/126)	0.997654	NA	3.17% (4/126)	0.66263	NA	3.17% (4/126)	0.4426848	NA	35.71% (45/126)	0.08083398	NA	8.73% (11/126)	0.008954202	373967;386585;395825;395828;415603;417804;420804;422108;422740;423369;426312
GO:0046596	regulation of viral entry into host cell	Any process that modulates the frequency, rate or extent of the viral entry into the host cell.	0% (0/10)	1	NA	10% (1/10)	0.9962059	NA	0% (0/10)	1	NA	10% (1/10)	0.2392023	NA	70% (7/10)	0.003937165	374091;395774;396491;414741;417401;429807;548626	0% (0/10)	1	NA
GO:0010595	positive regulation of endothelial cell migration	Any process that increases the rate, frequency, or extent of the orderly movement of an endothelial cell into the extracellular matrix to form an endothelium.	9.09% (6/66)	0.5615293	NA	27.27% (18/66)	0.9968766	NA	0% (0/66)	1	NA	4.55% (3/66)	0.2624716	NA	40.91% (27/66)	0.004229925	100859104;100873157;373987;374166;374177;395385;395734;396134;396235;396287;396413;404271;408047;415691;416092;416496;417430;419106;420988;421183;421497;421928;421998;422330;423070;423302;423418	12.12% (8/66)	0.003575482	386571;395560;395802;417181;423513;424666;426885;771738
GO:0043537	negative regulation of blood vessel endothelial cell migration	Any process that stops, prevents, or reduces the frequency, rate or extent of the migration of the endothelial cells of blood vessels.	10.53% (2/19)	0.5254226	NA	21.05% (4/19)	0.987125	NA	0% (0/19)	1	NA	0% (0/19)	1	NA	57.89% (11/19)	0.002680737	100873157;373928;373987;395442;395610;396413;418833;418908;421928;425003;429710	5.26% (1/19)	0.5262263	NA
GO:0090023	positive regulation of neutrophil chemotaxis	Any process that increases the frequency, rate, or extent of neutrophil chemotaxis. Neutrophil chemotaxis is the directed movement of a neutrophil cell, the most numerous polymorphonuclear leukocyte found in the blood, in response to an external stimulus, usually an infection or wounding.	0% (0/8)	1	NA	0% (0/8)	1	NA	0% (0/8)	1	NA	0% (0/8)	1	NA	75% (6/8)	0.004687934	100857587;396306;418044;418627;421003;427406	0% (0/8)	1	NA
GO:0030334	regulation of cell migration	Any process that modulates the frequency, rate or extent of cell migration.	8.79% (29/330)	0.7763879	NA	29.7% (98/330)	0.9999998	NA	3.33% (11/330)	0.6348825	NA	2.42% (8/330)	0.6727209	NA	35.76% (118/330)	0.5104051	NA	8.48% (28/330)	0.002084189	373967;386571;386585;395246;395560;395802;395825;395828;396424;396445;415603;417181;417804;420214;420361;420804;422336;422740;423241;423369;423513;424666;426312;426885;427156;769516;770488;771738
GO:0002685	regulation of leukocyte migration	Any process that modulates the frequency, rate, or extent of leukocyte migration.	10.71% (6/56)	0.3994257	NA	17.86% (10/56)	0.9999812	NA	0% (0/56)	1	NA	1.79% (1/56)	0.7849177	NA	53.57% (30/56)	0.0002097605	100857237;100857587;100859104;373917;374198;374212;378897;395442;395816;396204;396306;404271;416204;417032;418044;418627;418737;419424;419559;419736;421003;421127;423418;424893;425507;425522;427183;427213;427348;427406	1.79% (1/56)	0.8901311	NA
GO:0030335	positive regulation of cell migration	Any process that activates or increases the frequency, rate or extent of cell migration.	9.22% (19/206)	0.7417793	NA	27.67% (57/206)	0.999998	NA	2.43% (5/206)	0.8645544	NA	2.91% (6/206)	0.4826918	NA	38.35% (79/206)	0.00841381	100502566;100857587;100859104;100873157;107051257;373917;373987;374094;374148;374166;374177;374198;378897;395385;395442;395509;395562;395594;395639;395734;395816;395889;396133;396134;396226;396235;396282;396287;396306;396331;396399;396413;396438;396442;396487;404271;408047;415607;415691;416092;416496;417260;417430;417555;418044;418627;418737;419106;419424;419444;419455;419559;420988;420999;421003…	7.77% (16/206)	0.1563572	NA
GO:1904754	positive regulation of vascular associated smooth muscle cell migration	Any process that activates or increases the frequency, rate or extent of vascular associated smooth muscle cell migration.	60% (3/5)	0.006475175	374128;424220;424687	0% (0/5)	1	NA	0% (0/5)	1	NA	0% (0/5)	1	NA	0% (0/5)	1	NA	0% (0/5)	1	NA
GO:0071621	granulocyte chemotaxis	The movement of a granulocyte in response to an external stimulus.	0% (0/28)	1	NA	14.29% (4/28)	0.9997384	NA	3.57% (1/28)	0.6385189	NA	0% (0/28)	1	NA	60.71% (17/28)	0.00450198	100857587;101750767;373917;395551;396181;396306;404271;418044;418627;419559;419736;421003;421352;425507;425522;427272;427406	3.57% (1/28)	0.667692	NA
GO:0072677	eosinophil migration	The movement of an eosinophil within or between different tissues and organs of the body.	0% (0/5)	1	NA	0% (0/5)	1	NA	0% (0/5)	1	NA	0% (0/5)	1	NA	100% (5/5)	0.001074273	100857587;101750767;373917;395551;427183	0% (0/5)	1	NA
GO:0048870	cell motility	Any process involved in the controlled self-propelled movement of a cell that results in translocation of the cell from one place to another.	8.3% (42/506)	0.8658239	NA	30.24% (153/506)	1	NA	3.95% (20/506)	0.3451763	NA	2.17% (11/506)	0.8137599	NA	34.78% (176/506)	0.05534042	NA	8.3% (42/506)	0.004140347	100859633;373967;386571;386572;386585;395246;395491;395560;395802;395825;395828;396157;396179;396424;396445;415603;416746;417181;417198;417804;420214;420361;420804;421757;422108;422336;422740;423241;423369;423473;423513;423566;424467;424666;426312;426885;427156;429809;769516;769725;770488;771738
GO:0072676	lymphocyte migration	The movement of a lymphocyte within or between different tissues and organs of the body.	16.67% (3/18)	0.2204688	NA	11.11% (2/18)	0.99937	NA	0% (0/18)	1	NA	5.56% (1/18)	0.3888537	NA	61.11% (11/18)	0.00146387	374198;395442;395551;416204;417032;418737;419106;420412;421003;424893;427348	0% (0/18)	1	NA
GO:0000281	mitotic cytokinesis	A cell cycle process that results in the division of the cytoplasm of a cell after mitosis, resulting in the separation of the original cell into two daughter cells.	8.11% (3/37)	0.6658116	NA	18.92% (7/37)	0.99943	NA	2.7% (1/37)	0.7396184	NA	0% (0/37)	1	NA	48.65% (18/37)	0.001977666	395442;395734;395823;395869;396057;396270;396465;415318;415607;416575;416984;420725;420738;421216;421481;423865;426811;426884	2.7% (1/37)	0.7670393	NA
GO:0032467	positive regulation of cytokinesis	Any process that activates or increases the frequency, rate or extent of the division of the cytoplasm of a cell, and its separation into two daughter cells.	5.26% (1/19)	0.8365422	NA	31.58% (6/19)	0.8891356	NA	21.05% (4/19)	0.00397953	417601;423793;424347;431664	0% (0/19)	1	NA	26.32% (5/19)	0.5550676	NA	0% (0/19)	1	NA
GO:0042119	neutrophil activation	The change in morphology and behavior of a neutrophil resulting from exposure to a cytokine, chemokine, cellular ligand, or soluble factor.	0% (0/6)	1	NA	0% (0/6)	1	NA	0% (0/6)	1	NA	0% (0/6)	1	NA	100% (6/6)	0.000273354	396181;415905;422297;424341;427213;427272	0% (0/6)	1	NA
GO:0002274	myeloid leukocyte activation	A change in the morphology or behavior of a myeloid leukocyte resulting from exposure to an activating factor such as a cellular or soluble ligand.	13.16% (5/38)	0.2596061	NA	23.68% (9/38)	0.9956615	NA	0% (0/38)	1	NA	0% (0/38)	1	NA	60.53% (23/38)	0.005914645	373987;374198;395722;395971;396181;396399;415905;416092;416425;417241;417369;417489;419293;419368;419559;422297;423420;424341;426781;427213;427272;429374;723973	0% (0/38)	1	NA
GO:0006928	movement of cell or subcellular component	The directed, self-propelled movement of a cell or subcellular component without the involvement of an external agent such as a transporter or a pore.	8.01% (49/612)	0.9210972	NA	31.86% (195/612)	1	NA	3.76% (23/612)	0.424674	NA	1.96% (12/612)	0.9103047	NA	35.13% (215/612)	0.001985566	100502566;100857227;100857237;100857587;100858624;100859037;100859104;100873157;101750767;107049249;107051257;373917;373918;373928;373970;373979;373987;374094;374148;374166;374173;374177;374197;374198;374212;374242;374251;378796;378897;395155;395292;395330;395385;395442;395475;395481;395509;395551;395562;395568;395594;395610;395639;395666;395734;395816;395823;395826;395840;395841;395856;395869;39…	7.35% (45/612)	0.691755	NA
GO:0097194	execution phase of apoptosis	A stage of the apoptotic process that starts with the controlled breakdown of the cell through the action of effector caspases or other effector molecules (e.g. cathepsins, calpains etc.). Key steps of the execution phase are rounding-up of the cell, retraction of pseudopodes, reduction of cellular volume (pyknosis), chromatin condensation, nuclear fragmentation (karyorrhexis), plasma membrane bl…	3.45% (1/29)	0.937137	NA	37.93% (11/29)	0.7589499	NA	17.24% (5/29)	0.003230257	374158;416843;418780;423184;424860	3.45% (1/29)	0.5479912	NA	31.03% (9/29)	0.3094722	NA	3.45% (1/29)	0.6805431	NA
GO:0043065	positive regulation of apoptotic process	Any process that activates or increases the frequency, rate or extent of cell death by apoptotic process.	8.22% (18/219)	0.7087409	NA	31.05% (68/219)	0.9998809	NA	4.57% (10/219)	0.2533543	NA	5.94% (13/219)	0.00597683	100857815;100859853;373996;395847;396200;396432;403121;424528;424673;429084;429929;693255;770762	33.33% (73/219)	0.0372122	NA	5.48% (12/219)	0.1373814	NA
GO:0043067	regulation of programmed cell death	Any process that modulates the frequency, rate or extent of programmed cell death, cell death resulting from activation of endogenous cellular processes.	10.32% (55/533)	0.167385	NA	34.15% (182/533)	0.9999899	NA	3.19% (17/533)	0.7210652	NA	3.94% (21/533)	0.5657047	NA	32.27% (172/533)	0.009018153	100857115;100857237;100857412;100857587;100858086;100858542;100859748;100873157;101750767;107051859;373897;373899;373917;373928;373964;373987;374047;374065;374091;374094;374148;374163;374177;374269;378894;378921;378926;386579;395097;395132;395143;395193;395236;395274;395292;395299;395343;395376;395385;395485;395509;395545;395546;395562;395570;395614;395666;395722;395734;395774;395819;395826;39583…	4.13% (22/533)	0.3977755	NA
GO:2000106	regulation of leukocyte apoptotic process	Any process that modulates the frequency, rate or extent of leukocyte apoptotic process.	5.88% (1/17)	0.8021555	NA	11.76% (2/17)	0.9989555	NA	0% (0/17)	1	NA	5.88% (1/17)	0.3718802	NA	58.82% (10/17)	0.003591591	373917;395819;395836;416092;418737;419444;422418;424826;426867;427406	0% (0/17)	1	NA
GO:2000269	regulation of fibroblast apoptotic process	Any process that modulates the frequency, rate or extent of fibroblast apoptotic process.	0% (0/6)	1	NA	16.67% (1/6)	0.9646745	NA	0% (0/6)	1	NA	0% (0/6)	1	NA	83.33% (5/6)	0.005078865	374269;396295;418737;420775;424049	0% (0/6)	1	NA
GO:0043616	keratinocyte proliferation	The multiplication or reproduction of keratinocytes, resulting in the expansion of a cell population. Keratinocytes are epidermal cells which synthesize keratin and undergo a characteristic change as they move upward from the basal layers of the epidermis to the cornified (horny) layer of the skin.	35.71% (5/14)	0.00606254	415439;416727;417393;419116;420004	35.71% (5/14)	0.785894	NA	0% (0/14)	1	NA	7.14% (1/14)	0.3180969	NA	21.43% (3/14)	0.7334863	NA	0% (0/14)	1	NA
GO:0001937	negative regulation of endothelial cell proliferation	Any process that stops, prevents, or reduces the rate or extent of endothelial cell proliferation.	0% (0/24)	1	NA	29.17% (7/24)	0.9421346	NA	4.17% (1/24)	0.5818421	NA	8.33% (2/24)	0.1356031	NA	16.67% (4/24)	0.8956847	NA	20.83% (5/24)	0.001890384	386571;386585;423369;426312;771738
GO:0008285	negative regulation of cell proliferation	Any process that stops, prevents or reduces the rate or extent of cell proliferation.	7.69% (17/221)	0.8000636	NA	33.03% (73/221)	0.9989079	NA	3.62% (8/221)	0.533178	NA	3.17% (7/221)	0.3862505	NA	30.77% (68/221)	0.04203545	NA	9.05% (20/221)	0.007452496	386571;386582;386585;395107;395802;395829;395964;396266;415603;417804;418910;420588;422108;422400;422740;423369;423460;426312;769516;771738
GO:0014842	regulation of skeletal muscle satellite cell proliferation	Any process that modulates the frequency, rate or extent of skeletal muscle satellite cell proliferation.	0% (0/5)	1	NA	0% (0/5)	1	NA	0% (0/5)	1	NA	0% (0/5)	1	NA	100% (5/5)	0.001074273	373964;374004;396413;419184;424770	0% (0/5)	1	NA
GO:0033688	regulation of osteoblast proliferation	Any process that modulates the frequency, rate or extent of osteoblast proliferation.	0% (0/7)	1	NA	14.29% (1/7)	0.9797735	NA	0% (0/7)	1	NA	0% (0/7)	1	NA	85.71% (6/7)	0.001496337	373981;395826;396282;416892;429089;776812	0% (0/7)	1	NA
