# Supplementary material for: Differential expression and co-expression gene network analyses reveal molecular mechanisms and candidate biomarkers involved in breast muscle myopathies in chicken
Source: Sci Rep. 2019 Oct 17;9:14905. doi: 10.1038/s41598-019-51521-1 (PMC6797748; doi:10.1038/s41598-019-51521-1)
Supplement: Supplementary file 3 — Supplementary Data S2 [file 41598_2019_51521_MOESM3_ESM.xlsx]

## Sheet: Feuil1
Differential expression and co-expression gene network analyses reveal molecular mechanisms and candidate biomarkers involved in breast muscle myopathies in chicken
Eva Pampouille1,2, Christelle Hennequet-Antier1, Christophe Praud1, Amélie Juanchich1, Aurélien Brionne1, Estelle Godet1, Thierry Bordeau1, Maxime Banville2, Elisabeth Le Bihan-Duval1, Cécile Berri1*
1BOA, INRA, Université de Tours, 37380 Nouzilly, France
2Hubbard SAS, Mauguérand, 22800 Le Foeil - Quintin, France
*Corresponding author: cecile.berri@inra.fr
ID	sequence	length_bp	id_percent.transcriptome	GeneID	Symbol
A_87_P013930	AATTAAAATCACTTGAGAATACGAAGTGTTCAACTTCCCCTCTCAAATGGTGGTGGAAAA	60	100
seq_RIGG14345	CAGCTACCTAACCAGAATTCTACAGAGAAACAGAATTTACCAAATGCCAATGACTGTAAT	60	100	424070	SGO2
A_87_P306568	AAACTTAAATGGAAGAAGAACCTGGAAGAGGAGCCTGATGAGGTTCAACAAGGGCACATG	60	48.3	107051938	LOC107051938
A_87_P014273	TGATAGGAAGCAGTATTTAAGTCAAAGTTGTTTTTGAGAGCGCTGTGTTTCGCTCACTGC	60	100	421753	SLC16A10
lip_ABCE1	CAAGATACAGAAGATCCTCTTATTTTAAAAAGGCTGAATCTCTCTGTATGAGGGTTTCAT	60	100	422462	ABCE1
A_87_P093181	TTTGAAGACGGAGATGACTTTGGTGCTGGCAGTGATGACAATATGGATGAAGCAACATAC	60	100	427105	POLR3G
seq_RIGG08196	CAATTTCAAAGCAGAAGTTAAGCTGGTCTTTGAGCTCGTGGTTGGGTCATTCCAGGGATT	60	100	395329	VIPR1
seq_RIGG15024	TACCCCAGTAAACTAGCAAGAAATGAAAACCGAGGAGGCTCTGCTCGAAAAGAAAGAGGT	60	100	424143	WIPF1
A_87_P292463	TTCAAGTCCTCTTTGGAGTCAGGCTGCCTATTATTCAAGGAGGAACTTTTGCGTTCCTGA	60	100	417937	LOC417937
A_87_P075976	GCCACTGCACTACTCTAGCTGCTCTCAGGAGATTACCAACTGTAAAACTGGAGTAATATA	60	100	415396	FAM81A
A_87_P053131	TTGGTGGATTCATTGTGAGGTTTCTGTGCTGCTAAGACACTTTAAAAAGGAAAAAACAAA	60	100	420406	KLHL18
A_87_P023493	TGCTTTGCAATATGAGGATGTGAGCACTGCTGTGCAGAATCTACAGAAGGCTCTCAAGTT	60	100	421674	VTA1
seq_RIGG09228	GAAGTCATTGTTTAAACTCCCTTAAAGATATTGTGTTTAAGAGATACAGCCAGAACTTCC	60	100	693246	CENPN
lip_SDHB	ACACCTGGTTCCAGCAGGAATGTTGGTGTTTTTCCCATATGCTTGTGTGTACAATAAATG	60	100	100859720	SDHB
A_87_P017082	CAAAGGGAGGGGAAAAGAGGGGTACGGCAAAACCCTGTAACAAAGTTTCTGAAATAAAAC	60	100	417221	URM1
A_87_P075981	GCACACTGAGGGTTTTTTGTTTGTTTGTTTTGAATATAAAACCATTCAGTCAGGACTTAG	60	100	374021	RNF111
A_87_P120898	TCCTCAACCAGATGTCCTGTGGAGAAAGCATTTTGAAATAAAACAGAGGATGCTGCTTCC	60	100	418029	BAIAP2L2
lip_PPP2CA	CAATGTTACTGCAGGACAGAGCTGCAGTGTTTTTCATAATAAACTTGTGAACTAAGTATG	60	100	416318	PPP2CA
A_87_P052381	AGTTCATAGGTGAGTTATAGTGGCTTTGGCTCTTAGGTGAAGTTTGCAGTAAATAAAAAA	60	100	428592	MPC1
A_87_P278518	ATCTCTTTTCTGGTCAACTTCGGTGCCAACATATTCGCTCTGGACAATGAGCTCCGCACG	60	100	427007	ANKS4B
A_87_P108933	GAAGCAGGCATCATAACTTCAATTTGCAGTTCACTTTGTGTATTAATATTGGATAGTGGA	60	25	107053147;107053789;107054269;771145	LOC107053147;LOC107053789;LOC107054269;MAPK13
A_87_P054096	ACTTCTGACTATGGCACTGCCATGTCCTGCTCCACCTTGCTATACGGTAGGACCTGGTGA	60	100	395322	NKX2-1
A_87_P011285	AATGGATATTTTCTGTGACTTTTTCAGGTCTAAAAGTAAGTGGATATGATACTGCAGCAC	60	100
T037987_G010714_PHF14_420583	TGAAGCTGAGGCTGAACATCCATCTCAGGAACTGAATTTGGAACAGAAAAAATCAAAAAA	60	100	420583	PHF14
T022268_G019514_CNDP2_421013	GTGATAATGACTACTAGTCATCTTTGTAAAGCTGCTTTTGTACTCCCTAAAAAAGGACAA	60	100	421013	CNDP2
A_87_P021766	ATGAACAACATGGACGATGCTGTAGTCCCTCGGATTCTGTATGAAGAATTGCTGAGGAGT	60	100	772083	AGBL4
A_87_P184613	TTACGGGCTCTCATCTGGCTGGCTGCAGCTTTCACAAAACCGTCATTTAATTAAACCCTA	60	30	416280;423826;424906	NPY7R;ENTPD1;CCDC50
A_87_P037623	AGGTGCCATCTCCTTCATTGTGCTGGCCATAGTTGCAGGCCTGGTGGCAATTCTCCTCCA	60	100	374095	ENTPD8
T041059_G015195_RPS15_396448	TCCCACTGAAATAAACGGGAGCTTTGGGAAACGTGTTCTCTGTGTCAATAAAGGAGTTCC	60	46.7	396448	RPS15
A_87_P023160	TCTTTCCCAAGAAAATCACAAGTCTTATTCTATCTGGTATTATTAAAGCAGCAGCTCATG	60	100	422407	GUCY1A3
A_87_P067931	TATCAGTGCTGACAGGGAGGTGAGGTGTTGCATGAATTGGCAGGAATACAAAGCTCTTTT	60	100	422126	TSEN54
seq_RIGG09069	AGAAAACTCCTTTCAACTCAGTCCAGTCTTGGCTAAAGCATGAAGGTACCAAAGTCCCTC	60	100	427900	CACNA1I
A_87_P072636	CTAGCAGACAGTAGCAGCAACATCCAGTTTTTAAGACAGAATGAAATGGGAAAGAGGTAA	60	100	373854	TENM2
seq_RIGG12279	TACAACATCCAGAAGGAGTCCACCCTGCATCTGGTGCTGCGCCTCAGGGGTGGCTATTAG	60	100	101747587	UBB
T041205_G002003_BMPR1A_396308	GAAAATGGATCACTATATGATTTTCTGAAGTGCACTACACTAGACAACAGGGCTCTCCTC	60	100	396308	BMPR1A
T036092_G022518	GCTATGCAGTGCTTGTATCTCAGACTTACCAAAAGAAGAAACAACTGTTGTCCCTGTCAT	60	100	425734	HEATR1
T002940_G001901_ARIH1_415319	TAATTGGATTGCAGCGAACACAAAGGAATGCCCAAAATGCCACGTCACCATTGAGAAGGA	60	98.3	415319	ARIH1
A_87_P017228	TTCTCATAGTTGCGTGTAACGTAATATAATGCCTCTAAGAGGAGGCTTTTTAATCCAGTT	60	100	416415	TMEM238
A_87_P145458	GCTCCACAGGTATTTCTCAGAGATTCCACGGGTTTTATAACAACTTTGGAAAATAGAAGA	60	100	423640	DNAJC9
A_87_P013969	TCCACTGCCTTACACATAGCAGCTGTTTGGAAAACAGAATGTGTTGGTGACTATGGAGAC	60	100
T041084_G024312_LOC777154_777154	AGAGTTCAGTTAATAAATTGGAGTCCCCTTGAGCAGAATTCTGCAGACCTGAAAGAGATG	60	98.3	422067	C3H2ORF3
seq_RIGG09895	ATTGAATCAATAGTCTGTCTACAGGACAGCGTGTTAGCGTTCTGGAAGCATGGGATGCAA	60	100	425965	MAP4K3
A_87_P249398	ATTTGGTCTTTTTAAAGGGAAAGTGATTTTATGTCAGGCTCCTAGGGAGAGCACACCATA	60	96.7	419384	TPRG1L
A_87_P015280	AGTAAAACATAGTTTACAGGGCAGTATATACCGTAAGATCTGATCCTAGCTCTACATTTC	60	100
A_87_P168743	TGACGTTCATTTTTAGATGTGCTATTAACATTCAGTTGGGTTCAAAGAGTTACCTGGAAA	60	100	425016	SCHIP1
A_87_P057991	TGGATGCACCATGCTTACCTGCTGCCAGGACAGCAACATCGAGGACTGAACACATCTGCC	60	100	427017	PRKAB2
seq_RIGG03722	TTTTCCTGAAGAACAACATGATCTTGTGTCAGATGGACTATGAGGAAGGGCAGCTGAACG	60	100	100858792	LMO1
A_87_P266488	TATATTTTCAACCGTGCAACTGGCCTGTTGAAACACAGGTTCATGCATTAGCTGGAGCAG	60	96.7	373892	ADD3
T032821_G015148_ANXA1_404271	GGAACTTGGAATGTATTTTTCAATACCTGTATTCTGTATGCCTGTATTCTGTATGGAATG	60	100	404271	ANXA1
A_87_P078296	GGAACTTTACTGGGCCTGGATACAGCTCCTACTGTACAGAACATTTCAAACAATGAACAT	60	100	424353	ZBTB41
seq_RIGG16755	CAGTAGCTGCTGGATATCAGGACTTCATCATTTGTGTGGAGATGTTCTTTGCAGCCATTG	60	100	418027	TMEM184B
A_87_P023284	ATGACTTTGGATGAAGTGAGTGCAATAACTAAACTACCTGATTTTAATTGCAATGGCAAG	60	100	100858847	EFCAB7
A_87_P129398	AAATGGGTGCAGTCTGCTATGAAGAGAATAGACAGAAGACGTACTACCAGAAGAAGATAA	60	100	395914	XCL1
A_87_P187638	AATCAGAGAATATCCCAAGTCTGACGGAACCACAAGGACCATCAAGTTCAACTCCTAACC	60	100	426819	DMBT1
lip_HMGCL	AACCTTCAGTATCTGTTGTAAGATACTTCTAAGTACTCGGAGTAATAGACACATTGTTTG	60	100	396316	HMGCL
A_87_P090769	GTTCTGCTGAGAATCCATTAAACACATACTCGAAGATGAATTGTCTGCTTGTCTTACTTT	60	28.3	107049041;107057343;425347	LOC107049041;LOC107057343;LOC425347
A_87_P034647	TCAAAAGCATTCCTAAAGGGCATACATAGTTAATTTCTTCTTTTCCTAATTTGGAGGTGG	60	96.7	418872	TRIM13
A_87_P214483	GGGATCCCAACAAACAAGCCTTCTTCATTTCCACCTTTTAGCAGTATGAACAATACCACT	60	100	417639	MED13
A_87_P004718	TGCCATCCCCAGGTTATCATAACCACCATATCACTGTTATCTTCCAAAACAGAAACTATG	60	35	419338	BCAS1
A_87_P011069	GCATAAACACACCTTTGTGCTGCTCTGGCCTTAAAGGTGGCTGTTGATCTATGGTACATA	60	100	421786	LIN28B
A_87_P096801	ACTATACTTGAGTACCAGTCCCACATGCAAGGAAAAAAGCACAAGACCAGCCTAAAGAAG	60	83.3	101748113	LOC101748113
A_87_P304073	GACCACCAATCTCTACAGTTTCCGCTTTTTACTACTATATTTAGAAACCCAATTCCGACT	60	33.3	396307	FGA
A_87_P065566	AACCTCTATGCTGTTGGGGGATATGACAGCTCATCCCACTTAGCCACAGTAGAAAAGTAT	60	100	419432	KLHL17
A_87_P086001	TTATGGAGAAGAAAATTAATCCACATAGCATGCAGACTCGCCAGGCAGTGCAGTGAGAGT	60	26.7	107052902;415567;421044;426934	LOC107052902;KIF23;LDLRAD4;PANX2
A_87_P272753	AGGGCTGAGCCCCCCTCCCAATGGCCTCTAAGGGGCCCAATAAAACCTTTTGTAAAGATT	60	96.7	373951	S100A6
A_87_P012120	AGGGAAAAAATGCAAACAGCACAGGGAGGTTTACACGGGAGCACAGCTTTAACTGTTGTT	60	100	100857508	GP5
T004213_G002673_GRPEL2_768554	TTTGTATTGTGCGTTGGCTTCTTCGTAATGCGTGCAGTCATTTTGCCATTAATTATAAGG	60	100	768554	GRPEL2
seq_RIGG16496	AGATTAATAAAGACATCATGCCTGCTCCTCTGACTGCTTCTGCTTCAGCTTCATCTCCTT	60	100	428858	SHANK2
A_87_P121403	AGTCACGAATGTTTCGCTTTCCAGATGATTGCTTGCCCTGTAGTCTAAAGCTTCCCCAAA	60	100
A_87_P151603	CACTGAAAAAACCAATCTCAAGGATGTGATCAAGACCCTGAAGCCCATCCCCAGGAAAAA	60	90	426075	LMOD3
seq_RIGG15042	TAAATGTGATTGACAACCAGAGAACTTTATCACAGATGTCTCACCGACTAGAGCCGCGTC	60	100	429022	RAPGEF4
A_87_P099131	ACATATTGGCCATCATAGTGCAGTCAGCTGCCCATACTCCGAGATGAACTTGAACAAAGA	60	100	421705	L3MBTL3
T031216_G009475_LOC420557_420557	GGTGATGGGCCTTTATCATCAGAATCCTTATCAGAACCGGATCAGACAGAGGAGCTTTTT	60	88.3	420557	FAM133B
A_87_P024574	TGAGTTTTCCAACAGCTTCATTGTCTCCGTGCTCGGCTCAAAGCGATTCCCTGTGCAGCA	60	100
A_87_P194283	AATGATTCTTTGGACCATTTTGTAAAACCCGTATGTCTCCATTAGAAATCCACACTTCAA	60	100	415402	AQP9
A_87_P083091	TGTTCAAATTTATGCAGACTGTGCTGCTTTACAGTTCCTTATCAGACTTGATAAAGTGAT	60	100	424290	RAB3GAP1
seq_RIGG16691	ACAGAAAAAAGTTCTCACACCTCAGGCCAAGGATATTCTAACAAACCCAAGAGCGAGGTC	60	100	421606	METTL15
A_87_P050686	GCAGCTGCACAGATGATCACACTGCAATAAAAAGGTAAATCCTAATTTTGAATGATTCTG	60	100	416781	GNB1L
A_87_P165768	ACATTATAATTTCCAAACTTCACCGGGCTTGAACCTGGGTTGAACTCGATTACCCCCTTT	60	NA	NA	NA
A_87_P126658	TTTAAAGGTCTGCAGTGTCTCTCCTTGAGGAAGTTCAGTAACATACGGTGCCTTACTCTT	60	100	423670	ERLIN1
A_87_P068806	ATGCAAACTGCCTCACCTCATTGACAGAGCTGTCAGTATCCCAAATGGACATTTTTGGAA	60	100	772325	NR6A1
A_87_P071641	TCATTGGTGCTGTTTTTGAGTTACACACAAAGCATCCTGCTGCTTCCAGGAGGAGCATTT	60	33.3	107054619	LOC107054619
A_87_P015461	GGTGAATTCGGGGGTCAAATCCATTTTTTGTTTTATTAGGAAAGCGACTGCTTCCCTTTT	60	100
A_87_P021546	TGCAGGACCTCGCATACCATTACGTTCTCTGGGGACATTGGAATCAATTCTACAGTGATA	60	100	422660	UGT2A1
A_87_P028722	TGACAGCCGTGCCACTCAGGTGAAAGCCAAGTCGGTGATGGAGGTGTACTTCGTCTACAG	60	100	416223	CDHR2
A_87_P062631	GGCTTTGGCCTCTCTGGGCTTGGCAGCCGCTACGGTGGCAGGAGGTGCTTCCCCTGTTAA	60	100	426957	LOC426957
A_87_P024787	TGTGGGGGCCAACCAAGTGCCACTGAAGATCGTGGAGATGTACAACGTGGATGAGGGCAA	60	100	419829	KLHDC8A
A_87_P191243	ATGTGGGCAGCTTTCGGATCGATAGATAAGATTCCTCCTTTAGCCTTTGCTATTCCAGCT	60	100	421093	OPN5L1
lip_HSD3B7	ACACATCCCATACTGGAAGATGTGGTTGCTGATACACCTGCACAGAATAATCGAGGTCAT	60	100	417505	HSD3B7
A_87_P257738	CCCAGATAGTACTGAAGCAGGCTATTTTGATGTCTGTGTTCAGCATCAAGGTGGCTAAAG	60	96.7	424108	ABI2
A_87_P061081	CTGCACAACTCGAGCCAGCCTTTTAATAGTCTAAAATAAAAAGAAAGTCGCAGTTGGGCC	60	100	425067	GON4L
A_87_P016429	CACCCTGATGTAATATACAGAACTATGATAAGCAAAGATCTTTACAGAAATAAAGGGCTG	60	100	420501	KIAA1217
T042241_G025328	TCTGCACGCCGTGCACTGATTTGTCGCGGCGATCGTGTCAGTGTGAGCAGGTGCAGAGCT	60	100	100315735	MIR1601
A_87_P032693	ATGGAGCTACACATGTCTTTGCTTCCAAAGACAGCGAGTTGACGGAAGAAGACATAACCA	60	100	422358	SMARCA1
A_87_P217338	GTACTGACATTAGAATTTGTTCTGTGTTCACAGGTGTGCTTTAGAGAATAAAAAGAATGC	60	100	421894	GCLC
A_87_P076561	AACAATGATTCCAGTGAATACACAATGCTAGCACCCCTTGACCCACTGGGACATAACTAC	60	100	415533	CILP
seq_RIGG11838	ATTGCCGATAATATTTCTTACGGCTTAGCTTCAGCCTCCTTTGAGTCGGTTGTTCAGGCT	60	100	416834	ABCB9
seq_RIGG17769	TCTGACGAAGTCACTGAGGAGACTCATGAGTGCTGGCAAAGGGAATCTGTGGCCTGTTGA	60	100	426412	MUC1
lip_CAB39L	ATTTATGTCAGTTTGGGATCCCTCTGTACTAGAAGCCGCTCTGCCAGATTTCCATTAGTG	60	100	418865	CAB39L
A_87_P013817	TCTTTATTCCAGGCGTACGCCAATGTTTTTTGACCTGGTCACCTATGAAATCCAGCACAA	60	100
A_87_P099051	AAGAATGGCACATCAAAACCACTCTTAACAGTGACGCTTTTTGGAAGGTGTTATGAAAAG	60	100	421702	VNN1
A_87_P028715	TGAGAGCAAAGAGTCACCCATGCTGGTGGGCACCATCAGCCGTGCTAAACTGATAGCCTT	60	100	428190	CLCNKB
A_87_P036127	ATGCAATGCTGTTTGCTCTGAATATAATGAATTCACAAGATGGAGGTCCAGCTGCCCAGC	60	100	423453	EVL
A_87_P074796	CAGGCAGAGCTCGGCAAGGACTCGCCGTACGAACTGAAGAAAGGTATGTCCAGCATTTAA	60	100	770775	IRX5
A_87_P250513	TGGAACCTCTTTTCCTTTGCCATGTCTGAATATAGAAACGAAAATAAAGGTTTTGTACCC	60	35	107054845	LOC107054845
A_87_P095361	TGCTGCAATTATTAACTGTACAGCTCCGAGCCTCCTGACTTGGATGAAGGACATAGATGA	60	100	422561	GALNT7
lip_CYP2C8_T008787_G023925	GGAGGAAAAAGACAATCCCAAATCACACTTCCACATGACAAACCTGATAACGTCCACCTT	60	100	100858007;414833	RP11-400G3.5;CYP2C45
A_87_P205148	AAATAGTCACAGATGCACTGTTCTGTTTTCAACTACTCATTCTGTCTCACTTTCTCATTC	60	100	428374	PTDSS1
T004759_G003014_CHRNA3_386578	TGTATTCTGGGAACAGCAGGATTGTTCTTACAGCCTCTGATGACTGGAGATGACATGTAA	60	100	386578	CHRNA3
A_87_P052305	GCTAAAGAACATACTAGAAGGAAAATCCAGCTTTGAACAGGAACAGCATTTTATTTGAAC	60	100	425211	DAPP1
A_87_P013931	GATGGCAGAGTTGCAGCTCTCAATTGTTAGCGATCCAAAAAACAGGAAGGCGATAGAGAA	60	100	421648	TIAM2
A_87_P251228	TGAGAAGTTCCTGTTGAAGAACCAAGGACGACCTGATCGCACGGCTGCAGGACCTCTAGG	60	98.3	429108	ACOT11
lip_ESR2_T019259	CTGGCTACCTTTCTATTGTTTGTAAGAAATGTAACATAGCAGTGCCCTTCTAAAGTATTT	60	100	395575	ESR2
lip_OGDHL_T003553_G002266	GCTAACTTCATTGCTCTACACTTTTCTCCCAGTTTGTAAGAAAAACAGAACAAAACAACA	60	100	423618	OGDHL
A_87_P034513	CGAATCTTCTTTGAAAGAAACAAGGGGTTACCTTGACAAATTCCATAATGAAATCAGCCG	60	100	418409	IFT57
seq_RIGG10078	GGAGCACTAGTCATAGGTTTAATGTATCGCTATTACATATTGGATGGGAGATCATCTTGA	60	100	415865	CYB5B
T002967_G001916_SLIT3_374173	ATCGACTCAGAAGTGCTATCAAAATGGGACCTATTTACTTTCAGAGTGAAGAAGAAAAGA	60	100	107056985;374173	LOC107056985;SLIT3
A_87_P208213	CCCTTGACTGGATCTAATATTGCTGCTGAACCTCACCCATGTCTAACTACACAGTAAATA	60	100	426297	PCYOX1
A_87_P234253	CTGTTTGAGTTTAAAGGAGAAGACCTCACTGATGATGAAGATGGTGGCATAATCCGAAGA	60	100	418261	FKBP4
A_87_P202068	ATCCACAGGAAACGAACGAATTCCCCACCGTGAGCTCTGTGGCAGCACTGCCTGTCCTTT	60	100	423571	VCPKMT
A_87_P015108	GCCTTTGGATGGAGTTCCCAAATCAAATCATCTCACCAGGGTGAAATTTTAATTTAAAAC	60	100
A_87_P078186	AGCTGCCAAGTGAATGACCATATAGAAGGTACAGAATAAATCACAGACATCAGGTTTTTT	60	100	771940	CP
A_87_P293943	AATTACAGTGGCTCAGAGGAGGAAAAATACATCAGTTAGACCAGCCAAAGTACCATGCGT	60	100	427425	SUB1
A_87_P066541	CCTGTGCTGTAACCAAGTGTGACTTAATTATCAGCTTTGCACTGATATATAATAAATGGT	60	100	417596	ZSWIM7
A_87_P124763	GTGGAGGGAGGGAGTTTCATTTGTTCTGGTTTGTTTCTTTTAAGAAAAAGTTACAAGTCT	60	100
A_87_P165123	TCATCAGCTTTGCTCACAACCACATCAAGAATATGGAGGGTATTACTCACCCCCACTTAA	60	100	418291	LRRC23
A_87_P287398	CAAAAAGTAAACATTAATGGCGGCGCTGTCTCTCTTGGGCATCCAATAGGAATGTCTGGA	60	100	418968	ACAT1
A_87_P215138	AACGTTTAGAGGCGAAAATTAAGCTCCTGACCAAGGAGCTGAGCGTACTGAAAGACCTAT	60	100	395800	CEBPG
A_87_P015833	GGATGTGTGGTGAGACAGGACAAGTGAGACCACCATTCTCAGCTTGAAGTTTGTCTAAAA	60	100	424843	2002-09-01
A_87_P012733	AGCATTCATGCCTGCGTTGTAAGGCTTGTTTTTGTGACGATCCATGTGCGAAGTAAGGTT	60	98.3	422453	ZNF330
T006018_G003794_SLC35E1_420143	CTGGCCAGTACTTTGTTTCCACACTGATAGTGTCACTTTTAATTTGTTCTCTACTATGTT	60	100	420143	SLC35E1
A_87_P036532	GCATGGTACCTGATTGAGAATCATTCAACAGCAAGTTTTGATCAGCTCAAAATGGCTGCT	60	96.7	420889	EXOC2
A_87_P053991	TGCTGCAAACACTGACGTGTGACCCACTTGTTTCTCTTGTAATAAACTGTAGAAACTGTG	60	100	428248	BUD13
T020913_G012820__PSMG4	TTCACCTTACTCATAGAAAACAGGATCAAGGAAGAAATGATGGCTTTTCCTGAGAAGTTC	60	100	420882	PSMG4
A_87_P091976	CTATTAAGACAGGTTTTTGGAACTGCTTACCCAAGTGTTTTCCATGTGCTCGCTCTGAAC	60	100	427139	SLC38A9
A_87_P157328	TTCTGTACTGGAATGCTTTTTGAACCTTCCTGACATGTTAAATTCCTGTGGAATTGATTA	60	100	769754	GTF2H5
T035694_G002085_FZR1_373959	TATTCCTTGTCTCCTGTCAGCAACAAAAGGTCTGTAAACAGTCAGAAGCTGCTAAGGTCG	60	48.3	373959;395297	CDH1-C;FZR1
A_87_P015918	ATCACCACACGCAGTAACAAGATGCTTCAATATAGTTGAGTGCAACGTTGCTGGAAGACC	60	100
lip_PPT1	CTAATGGCTTGTTTTAGGCACTTCGGTACAGCAACTGAAATCAATAAAGAACTTGAATCT	60	98.3	419681	PPT1
A_87_P067816	GAACACATGGCTTGCTCAGTGTTTAATTGCAAGTTTTCATTCTTGGACTTTAAAACACAA	60	100	428677	LUC7L3
T009668_G022098	TTTGCTGTTATGTCCCATATAGAGGCAATAAATTCCCATGAGCAAACGAGCCCCGAGACT	60	93.3	770690	PODXL2
A_87_P010862	TCTGTATTCATCCGAGAATGTCTGTAGTACAGGGTTCATCTGGTATAAATAAAGTACAAA	60	100
A_87_P009792	AGGTCATCAACTTCTCCAATGACAGAGGCAGTGTCAAAATCCAACTTCACTCTAAGGGGA	60	100	107052466;396008	LOC107052466;AT1
A_87_P016128	TAAAGAGGCGGGAGCACTTGAGAATTTACCTTCACCAGAGGAAACAAACCTTTCTTGAAC	60	100	423117	GAL
T001397_G000947_FKBP5_421186	TGTACTTCAAGGAAGGCAAATACCTGCAGGCAGTGATTCAGTATGGGAAGATTGTGTCCT	60	100	421186	FKBP5
A_87_P022969	ACAGGAATGGCATCATCAAGCTGAACATTTACTTCCAGGAGTACAACTACCGGACGATCT	60	100	427673	SCNN1B
lip_PLTP	ACAATCATGCCCATCATTAATGAGAGGACAAAGAAGGGTGTGCAGATTCCTCTGCCAGAA	60	100	428164	PLTP
A_87_P225428	TGCTGCAGAACTCGCTGGGGGGCAACGCCAAGATGCTGATGTTTGTCAACATTTCCCCCT	60	98.3	417037	KIFC1
T034124_G021188_LOC769463_769463	GAGCCGCCGTCTGGGACACCGTGGCTGCCCACGTCCGCCAGCAGCTCCTGCAGCGCAAGG	60	36.7	107054150	LOC107054150
A_87_P152458	GGGTTTTTCCAAAATCAAAATTGAACCCAACTTAACAAACAACCCCCCGGAACTGGCTCG	60	30	107053962	LOC107053962
A_87_P023425	TGCAGCCGGGGGGTGACGCAGCTCCAGAGGTATAAAAATAATAAAATAACCAAATGCGTT	60	100
A_87_P002058	GTTAGCCTGGGAACAGTTAGTGATAATGCCAGTACCAAAGCAATGGCAGGATCCATTTCT	60	95	420251	RNF19A
T000556_G000408_LSM7_420055	GGGAGGAAATATTAAGATCCTAATGTTCAATTGAAGCAGTGTCTGGAAATACTGCATATT	60	100	420055	LSM7
A_87_P016369	TAGAGAACTGTGTTGTACCGTAGTGGCTGTTTGTATCATGCATATGTGCACGTATGGTTT	60	100	416102	CHL1
lip_RBL1	GTAGTGCTATTAGTTCCTTATACGATGTGGTATATGCAGACAACAGCCAAGTTTTGTTCC	60	100	419126	RBL1
lip_LRP8	CCACAGAGTTATAATGAACTGCAAACATCCAAAGGATGTGAGAGTTTTGTATGTATAATC	60	100	396102	LRP8
A_87_P301668	GAAAATATTCAGTCCTTAAATGCTGCCTATGCTACGTCTGGCCCTATGTATCTAAGTGAC	60	100	418153	ERC1
T017083_G010491_PWWP2_423972	TTTCTATCTATAAGGCAGAACTTATCGATGAGATAAACGTCCTTCAGGACAGCAGGGAGG	60	100	423972	PWWP2B
A_87_P012307	TAATGACTGCGAATTTGAGCGTTAAATTAACATTAATTATATGACCTGCCTGCTGGAAAG	60	100	107053104	LOC107053104
A_87_P067161	TATTGCTGGTAATATCCTTTATGTTTTGCATGTGTGTCCTATGGGAGGTCCCGCAGGTAG	60	31.7	423204	ZFYVE19
T001714_G021689_LOC419391_419391	ATGATCCACATGGATGAGAAACTGCAGCCAAAAGAGAAGAATAAACTCAGGAAGCCGGTG	60	100	107057363;419391	LOC107057363;HES7
A_87_P130793	TAAGTTTCCACTTCATCAGATGATGTATGCACTAATGAAATGCATTTTAATGGGAAGCCT	60	30	107054229;415683	LOC107054229;PDPR
A_87_P023560	TTTATTAGGAATTTTCTGCACTGGACACTTAAGAAAGACCCTATGGATTTGCCATGTTTT	60	100	419586	MTFR1L
A_87_P112268	GTTCAGAGAACTGGGAAAACAGGAATGCTTCCAGCAAATTATATTGAGTTTGTTAACTAA	60	100	395148	NEBL
seq_RIGG06454	TTACTGCTGAAGATGGTTTGAAGCATGAGTATTTCCGAGAGACTCCCCTTCCTATTGACC	60	100	419406	CDK11A
A_87_P035258	CAAGGAGCTGACGTTACGGATCCATTACAGGAACATTCATGAGGACACCTTAAACAGCAA	60	100	373890	ADRA1B
lip_SERPINA3	CACCACACTTTTCATGGGGAAAATTGTTGATCCTACTATGAATGTCATTCTAAAGACTTT	60	70	772339	SPIA3
A_87_P018088	TACCAATACAGCTTTGTTTATTTGTACAAAATAAACACGCCAGGGCCCTGCCCTGCTTCC	60	100	100859398;107057377	POLD2;LOC107057377
lip_SLC2A2	ATGAGTTATGTCAGCATGGTCGCCATCTTCCTCTTCGTTATATTCTTCGAAGTTGGGCCT	60	100	396272	SLC2A2
A_87_P170573	TGCACAGACTTCTGGGTTGCCCTCTACTGTGAGATAAACGTTTGGATTACCTTTTTATTC	60	100	417897	NUDT4
A_87_P010734	GCAGTACGTACAGTTATGCTTGAACCGGGCAGTTCCACTTGTAGCTTTGTTGCCTTTTTT	60	100	415481	ARNT2
A_87_P012136	GGAGCTGCTGATAATGGCTTATGCACTGAAGACTTCCTGTGCCAGGAACATCATCGGGGT	60	100	417360	PRPSAP1
A_87_P101721	TTACATCAAGCAGATACCTTTCCCTTGGAGAACAGATGCAGTGTTGAGGGACACAATGAG	60	28.3	417857	TBC1D15
A_87_P301783	TCGACACGAGTGGGCGGGGAGAAGACGACGCGAGGCCAATCGCCGCCCCAAACACCGTGA	60	88.3	107054727	LOC107054727
A_87_P050971	TTCTTTCTGTTGCAGTGGTACAAAATGAAGTCAAAATATTCTTCATCTGTTGCTGTTCTG	60	100	423375	TMED8
A_87_P192543	TAGACTTGAACGTGAATTTTCTCTCATTGAGACTTTTCCCCTGCTTTCTGGATGGGTGGG	60	100	421328	FBXO28
A_87_P126103	TTAAGGAGCTAAAGGTGGCCATGAGAGCCTTAGGGTTTGAACCTAAGAAAGAAGAAATCA	60	100	422303	CETN2
A_87_P117803	ATGAGTTCCTTTCCTGATCAAGAGAAACCAAAAGGCAGAGAAAACAATGAAGAGAAGACG	60	100	417552	NCBP3
seq_RIGG00459	TGTGCCAACCCCGAGAACGACTGGGTACAGGACTACATGAACAAGCTGGAACTGAACTGA	60	100	395551	CCL4
A_87_P037040	AGCTTGTGATTGACCAGCTTCACTATCAGGCAGCAATACTTCTTGTCTTTTCTCCTTCCA	60	100	421837	CYB5R4
A_87_P103196	ACAGACACATCTGATGATTTTGACCGACCCAGTGATCACGAAGAAGCTTTCGCTAGAGAT	60	100	100859798	FAM134B
A_87_P079661	AATGTCATCCACATACTTGAGAAAGTCCAGGTCCAGGTGGAAGCCATATGGTGTTTCCAA	60	30	419290	BPIL3
lip_SNCA	CCTAAGTGTCTACTGCTTATTTCTAACTCTGTACATGTTTTGTTGATAGGCTGTCAGTAA	60	100	395393	SNCA
A_87_P065856	CTTCTGGATGCAAAGAAGTTTCCTCTGAGTGTTCAAGATATGGGGATGAAAACTGTTTAA	60	100	395083	TNFRSF1B
A_87_P112608	TTACTGTGGGAGCAGGGACAGCAGTAGTACTGCTGGTATATTTGGGGCCGGGACAACCCT	60	100	416928	IGLL1
A_87_P036641	TTCCACCTTTCTGTGTTGTCACTAATCAAAAGCAGTTCTTAAACATTTTGATGTTGTTGC	60	100	422688	CAMK2D
A_87_P010920	GCAATATTTGCCATCTTTCAAGTGCAGGAAGTGGAAAGAATCAGTGCTGAGGAGCAGAGT	60	100	426746	OTUD3
A_87_P013875	GCTACTTGTGACATATGGAAACGACCCATTAGATCCAATTTTCTGTTGCTAATTTCAGAG	60	100
A_87_P023064	AAAGTGATTTGCCTCCACTTTGGCTTTCAGTGTAAATTGCATTGTCACTGGTTTTATTTA	60	100	417907	NDUFA12
A_87_P022499	GAAGTCAAAGCAAGCAAGAAAAGAGGCACAGCTGTAGGGAACTCTAAACAACCAAAAATT	60	100	423803	FRA10AC1
T001256_G000857_NMT1_419966	AGAATCAGGATTGGATTCTTCCACGGGACCCTTTTTCCCAAGAAGACATCTGTTTCCATC	60	25	107053703;396403;417415;421699;423899;424938	LOC107053703;PTPRZ1;TEX2;SLC18B1;NRAP;SLC12A9
A_87_P021751	TCAAGAGCAGCAAGCTCAGAAATCCTCTTCCTTTGGCGTGCTCAAGAAAGCTGTAATCAT	60	100	416682	CPA2
seq_RIGG12210	TTTCCAAAGCTTTGAAGCTTCCTTTCTATGAGATTTCCACTCGGGACAGCTACGAGGAGA	60	100	770492	LOC770492
A_87_P017298	CCAAAACGAAACTAAAAAGCTGTGGTAGTAAAGTGCTTGCGTGCCCCATTTTGCTTTGTT	60	100
A_87_P037917	GGCAGACAACACAAAGAGAGGTGTCACAGCATCTAGTTAGTACTTCTGTCCTCCCATTTT	60	100	395411	ZBTB7A
A_87_P261023	TCGTTACAAAGGGAAGAACTATCCCATCATGAACATCCACGAGAGAACGCTCAGTGTCTT	60	100	422093	PCYT2
A_87_P074961	AGCCAAGATGCATCACTTGTAGTGTCTGGTGGATATGACAACGCTATAGCCATATGGGAA	60	100	101752101	WDR88
A_87_P246098	ATTTTGAAGATGAATGGGAAGTGATATGAAGTCCCTCAAGCTTGTGAAGCAGTGAAAAAA	60	100	423468	TECPR2
A_87_P107263	TCGGGTAAGAAATGCCGTGAGAGCCTCACACCGTCCTATCAGGCTGGTTTCCACACCATC	60	41.7	404529	GJA4
T035990_G022409_LOC431474_431474	TGTTTGGGTGTTTTGTTTTCATTGTTGTGTCCTATGTGCAGATCTTCAGGGCTGTGCTGC	60	100	100859264	OR14A16L7
A_87_P012356	GAATGTAGTTTATATCGCTCTTTTTTAGCTCTTTTTACATCATGTAAACGGTGATGCCTC	60	100	419954	MAP3K3
A_87_P018416	TCTAATGTCCGAACATGCTGTGCTATGAAGTTAATTCTGCTAATGATACATCTTAACAAG	60	100	420270	OXR1
A_87_P054616	GACTAGCAAAATACAGTGTGTGACTATGCTGTAAAACATGCGGTTATCTGATTACAATAA	60	100	418955	PSPC1
A_87_P109548	CAGGAGGATCAAAGAGAGAGGGAACTAAGAACAATGTTGTTACAGCAGAGCAATGTTTGA	60	100	427984	KCNJ15
A_87_P129008	GTGTTGGAGTGAGTGATCCTAAAGCCTTTTCCTACTTAATGGTTTTGTGATAGGAAAAAA	60	100	769693	DMRT1
seq_RIGG11741	AAGAGGTTCAACAGGAAAAGGAACCGCAAAGTGCAAGGGGCTCGCACTAAATGTACATAA	60	100	417421	C18H17orf58
lip_FRAP1	AGTTTGATAACTGGCATAGGAGGCAAAAGGGGGAGAGCTGGTCATAACTTGAAACAGAAA	60	100	419455	MTOR
A_87_P121788	ATCCTTTCAAGTGCCTTAGCTACAAGGCCTTCATGAACTTTGAGTGTTAATTAAACTTTT	60	100	422230	IL13RA1
A_87_P124968	CTGTGCAAATCCAGGTGACACCTACCCATGAGTTTATTTTTGTAAAATAAAAGTGTGTTA	60	100
A_87_P079286	ATTTCAGTGCTGTTAGCTGACAAGCTCACATTGTGGTGCTCACGTTGTATGACTGTGATG	60	30	421299	YPEL5
A_87_P178433	TTTAGTTTGTCATTGACGGACCTTTTTATCATCATCTTCTCTGGAGTCGCAGTCTCCATT	60	100	428194	LRRC38
A_87_P015773	ATTGACTCAAGGGATTAATTTTGCTGTGGCAAAGGTCCAGAAGAGCCCTGCAGAATCAGA	60	100	423932	INPP5F
T036917_G013886_LOC421044_421044	CTCCGGTGCACAATGTTGTTACATTTCACGTGGTACAACTTAGTAAAACCAAACGTGCAA	60	100	421044	LDLRAD4
A_87_P016684	GCCTTCTTCTTCTACTTCAGCCTGTGTTATTTTTATTGGGCGTGAATCTGCAGACTCACT	60	96.7	421420	SLC4A1AP
A_87_P021552	AAAGCAGAAGACTGGTAGGCCTAGTAATTAGCCCATAGAAGTTTTCATCTGTTATAGTTT	60	100	100858277	ADAMTS18
A_87_P145328	AAGGGAAAGTTCTACGAAAAATACCCTGTTCATCAACAAGGCAAAAAACGGCCTCCTGCC	60	85	423716	UNC5B
A_87_P159368	TTTGCAGCTAGGAAGCCGAAAACAGCCAAAAAACCCTTCTGTTGCTTCCTTCTGTGTTCT	60	100	101749404	LOC101749404
seq_RIGG09028	GATCTTCAGTTTGATTATGAGACTGTAATGCTGCGGTGCACGGAGACCTTTGATGATGAA	60	100	417938	STRA8
A_87_P012511	GATTGTTTTTTGAGAACAAATGCAGAGTGAAATGAATTCATAAACTTCTGTACCAGGTGC	60	100
seq_RIGG15601	ACTCAGGAGGCACCAGCTCTGCACAAACGCCCCCAGAGACACTTCTCAAGGTACATCTAG	60	100	424601	CCDC17
A_87_P292988	TACTGTGATCATGAAATTCGGTGGGTTTAGAAAGGAGAATCCCACTGTCCTCTGTCTCTG	60	96.7	415320	HEXA
A_87_P062976	AACAGTCTGGCAAATTTTAACAAGCAGAAACTTCACTCCCTGGTAACAGAGCGCTGCTAC	60	100	426233	MRPL45
T000401_G000302_TNNT2_396433	AATTTGACTTGCAGGAGAAGTTCAAGCGGCAGAAGTACGAGATCAACGTCCTTCGAAATC	60	100	396433	TNNT2
lip_PPARA	ACTGAATCTGATGCACATTTACACCCTTTACTGCAGGAAATCTACAGGGACATGTATTAA	60	100	374120	PPARA
seq_RIGG08200	AAAGATGCCATTGTGCAAGCTGTTAAGGTGGCAGTGTCCAAATCAAGAAATGCAGAGTAG	60	100	415991	TKT
A_87_P241358	CTACAAACTTGAAGCCTCCCCTGAATCTGTGGCTATTTGGATAATGTACACCAGAGGATT	60	98.3	424345	CAMSAP2
A_87_P008339	TGAACTGAAACCTGCAGCTATGTACACAACTTGTTTCCAATCCAATATTCTAAACTTTTC	60	25	107052747;107053462;107053795;373995;417551;418185;419470;421673	LOC107052747;LOC107053462;LOC107053795;KERA;LOC417551;PDE3A;EMC1;ADGRG6
A_87_P013471	TGGTTGATTTGTAACACTAGGACCTTTATGGGGATCACAGTGGGATTTTTGTTTGTTTGT	60	100
A_87_P144378	AACGACAACCCTCCGGTCTTTGAGCGCGATGAGTTCGACATCTTCGTGGAGGAGAACAGC	60	100	430126	CELSR2
seq_RIGG19401	AGCTTGTTCTGAGATGACTGGAATTGAAGAACCCCAAACTAATAGCGCTGGAGTGTACAG	60	30	497270	EPGN
T040911_G024227_LOC770362_770362	GGCTTTGACTTGTCTGGCTTTGGCAGCCGCTACTGTGGCAGAAGGTGCCTGCCCTGCTAA	60	100	425854	LOC425854
A_87_P170423	GGGAAAATTTCTGTGTAAGAAAGTGATGGTTGATAACGTGCTTTTGAGCAATAGTAAAGT	60	100	428641	PHF3
A_87_P016577	ATCCAGTTGTACTACACAGGGTTCTTGATTGTGACTGCAGTTGCTGTCTGGACTCCAATT	60	100
A_87_P036357	ACTTCATGCCAAAGTCTCTCCAATGAATGATGTGGACATCGGAGTCTATCAGCTGATGCA	60	100	419535	CHMP7
lip_PIK3C2B_T000884_G000623_A_87_P015691	TCAACTTCTTCATCCACAACCTGGCGCAGATGAAGTTCACGGGCTCTGATGCCCGCCCAA	60	100	419822	PIK3C2B
A_87_P105058	TGCTTAGAAGCAACAGTGAAAAATGAAACTAGTGACGATGAGGCATTATTACTCTGCTAG	60	100	420267	LRP12
A_87_P014540	GCATTTGTATTCCTTGACAAATAGCTGTTTGACTTCAGTTTTGTTCCAAGTCAGTGGTGT	60	100	101747364	LOC101747364
A_87_P304778	TGAAAGTTCATCGCTGTATGTTCCATCTGAAAACATGGCTTCCTATCTGTCCTCTGTGGG	60	100	427540	HSF4
seq_RIGG20127	CAGTATGAAATGAAGCAGTTCCTGGAGTGTGCGCAGAACCAGACTGACCTCAAGCTGTGC	60	100	417544	CHCHD2
A_87_P022708	TCCCATTCCTTCAGACAGCACCCGCAGAAAGGGTGGCAGACGTGGCCGACGTTTGTAAAA	60	100
A_87_P157518	ATCGACGGTTGATAAGATTGTCAATGGCTGCTAAGTTTAGAGAGAAACATCAGGTGAAAG	60	100	427433	BRIX1
A_87_P059561	CCCATCATCCACAGTTGCGAGTGCAGCAGCTGCCAGGGTGGGGATTTCTCCAAGCGCTGA	60	100	420367	SSPO
A_87_P175393	CACCGGTCAGTTACAGAATTTTACACATATTTTTGTTTCGTGATTCATATGCTATAAGGC	60	91.7	428991	JAKMIP3
A_87_P022716	ATGAACGTTCCATGCTGTACAAAAATACTGTATTCTACAATCAAATGAGTCCTTTTCCTG	60	100	421031	MPPE1
A_87_P014276	AATTTCCATGTTAACAGCAGCATTTGAACCTTCATAAGAGGCCGTCTGCTCCTCTGGAGA	60	100
A_87_P305468	AGCATCTACGGGACAGCTCTGTCCATCTGGGTGTCCCTGATGGTTGCTTCTTCCTCTCAG	60	71.7	777472	TMEM8C
T036065_G022485	TTATATTTGAAGTGGCAACGATCTCTTTGTGACCCAGGAGAAGCTGTGGGTCTTCTTGCA	60	100	422910	POLR1A
A_87_P113968	TAGATGTTCCTCTGGTTCCCCTTCTAAGGATGTTGTAAAATCTTCTACAACAAGTGCCAG	60	100	421499	CEP170
seq_RIGG16260	AGAAAGGTGGATACGGCGGAAGACTCAGAAGAATTTTCTCATGCAGTGTCTTCTGAACCA	60	100	422623	REST
A_87_P288168	AGGTTCTTTGGTCTTTGCAATACAGTGTCCTTATAATTACCTCCCTCCAGCCAGCATGTC	60	100	418011	RPS19BP1
A_87_P086461	AGAATTAGATCACAGAACCATGAAATCACAGAATGTTTTCAGGGAGGATCCCGAGCGCGA	60	43.3	107053069;776271	LOC107053069;CTGFL
T003126_G002007_GPR17_769024	TGTATTTTTTCGTAGCTGAGAAATTCCGTGAAGCTCTGTGCAACCTGTTTTGTGGTAGGA	60	100	769024	GPR17
seq_RIGG11607	CCGGAAATTTTCCTCATACGCTTTTCCACAGTAGATAAGAACTACCAGGAGGTAAGAAAT	60	100	417163	GBGT1
A_87_P085236	CATGGTTCAGCTTTGTATATAGCATGTAAATTATAGCACTGTGCAGCACAATTCCAAAGT	60	100	423337	TRAPPC6B
A_87_P015033	GGGGGGAAAGTTGCAGTGTGTATTTGCTCTTGAAATACACAAAAAATCATGTGGAAGATG	60	100
lip_ACSBG1	GTTAGCAGTACCTGTTCAGTAAAACTGTTATACCACTCTGGATATAAAGCTGATTAGTTT	60	100	415361	ACSBG1
A_87_P056066	GACATATAGGCTGCCATTTGTGACAGCAGTATATTCTGAAATGTCTCATAGATCTATATT	60	100	419295	RPRD1B
A_87_P021746	TTTTAGACTTTTGCCTTACTTATGATGCTGACCTCAAGCCTATAAAAAGGGGAATAAAGG	60	100
A_87_P015023	ACTGGATTCTGAGCTGTTCTGTACGTTTAAGTAGCTTGTTAAATAATGTGGCTTTCCCTC	60	100	417758	FAM3C
A_87_P015311	ATTTCTAAGGGCAACGATGTACTGTGATGTAAAAGGTTGGGCTAAAATGTATATAATCTG	60	100	424450	EDEM3
A_87_P056351	GGTGGCCCCAGGACACTGTATTGGCAAAAGAATGCGTGGACTTGCCAAAAACAATTTAAA	60	100	418013	MGAT3
A_87_P147538	GCTTGCTAGTTTCTAAGAGTCAAAACTCCGAAGTTGGCCCACATGTTTTGCATGTGCCTT	60	95	420988	PDCD6
A_87_P037496	GAGTTGCCAAAATTTGAAATGCACAGAGGTCATGAGCACCCCCACTTGAAGAGTAGGAAT	60	100	395485	CD40LG
A_87_P164988	TACAGTAAGGATAGCCCATGCGCTTGGGGAACTTTCAAATTCAAGAGAACATGAGGTCAG	60	100	415455	PDE8A
A_87_P039579	AGCAGGGAAATTGTGAATCGGCAGATCCAGGAGATTGTACAGAGCTGCCAGCCTGGGGGA	60	96.7	416278	HMGXB3
A_87_P326577	TGTTTTTCACTAGCTACAGTAGTAATTTCAAACGTTGATTGACTGTAAAACTCTTGCCTC	60	100	427497	WDR72
A_87_P063196	AACTTACTGAATGACACGGAGATCAGGAAAGACCGAGCCAAGAGCTGTTCCATCATGTGA	60	100	428307	RND2
A_87_P127853	GCTTAGGGCAGTATTACAAAATAGCTGGTAAGTGCTTTCTGTATTTAAATATTGTGGAAG	60	100	424312	RND3
T037620_G023082	TGAGAGTTTGAGTGCTACAACTACTAAGGCAGGGACTTTGTCTCCTACAACCTCTTTACA	60	100	772178	EMCN
A_87_P268198	TCAAGGGCAGCAAGTTCCACCGCGTCATCAAGGACTTCATGATCCAGGGAGGGGACTTCA	60	100	396447	PPIB
A_87_P037430	CCTTACTCAAGTCACAAGCACTCCACGTGTGGCAGCTCCATATAAAAATGGAGGGATTTT	60	100	427613	FOXI1
A_87_P122023	ATTTCTCTGAATAATGAGATTGTCAGGAACGAACTCCAAGAGTATGCAGAAATGAATGAA	60	100	421354	SPATA17
T010800_G006680_EHHADH_424877	TTGGGAACCGAATGATGTTTCCGTACGTACAACAGGCAGTTTTCCTCTTAGAGGAAGGAA	60	100	424877	EHHADH
A_87_P022339	TGTGTGTCAGGCATCAACGAGAAGCTCTTCTTCAGCCTGAAGAACGGGACTGCGTCGGTG	60	100	423025	CYB561A3
A_87_P016694	AGTACTGGTATTCAAGGGTCAAAAAGCATCAGCCACGTTAAACTAGTCTGAGCAAGATAG	60	100
seq_RIGG11599	TTAAGACAGATTCCAAATCATGTCCTATTCCCGAATATGGGAGGTGGGAGTGGTGTGGAA	60	25	107052196;415852;422054	LOC107052196;SULT2B1L1;CLIC5
seq_RIGG05083	TGAATAAACAAGAGGTACCGTCACCTTCTGGACAGCAGTGCAAAGGATCTGACAAAGAGA	60	100	417283	EXD3
T017767_G010923__HOXC13	CGGAGGGTCAAAGAGAAGAAAGCGATTCTTCGCTCTGAGAACGCAGCGATGGGTCGGACT	60	63.3	771955	HOXC13
A_87_P176088	TTGATCAAAAGGGAGTGCCAGCAAGAATCAGCTGATGCAATTCCAGCAAGCTTTCAGTCA	60	70	107050078	LOC107050078
A_87_P037420	GATGCTCTGAGCACAGCGGGTGGTGAGGAGGAGATATACGACGACGTTGAGAGTGTTGAA	60	100	420067	PRAM1
lip_PI4K2A_T009924_G006143_A_87_P020587	TTCCAGCTATTTGTGGAAGGCTACAAGGACGCTGACTACTGGCTGCGGCGGTTTGAGGCT	60	100	107056584;425291	LOC107056584;PI4K2A
A_87_P037041	CAACTACATAAACCCTCACAATGGGAAGCATTCACCAATGATCTCCAAGGAAACACTCGA	60	100	419081	RRM1
A_87_P144418	TATATTATGTTGCGGCGACAGGTTCCCCACGGTTGTCAACCCCAACAGATAGTTTATTGT	60	26.7	424295	MCM6
A_87_P125963	CACTTTTAAGGGCATTGTTAGAGCAATTAAGGACTACCAAGGCCCTCTGAAAGAGCACGA	60	100	395373	ACLY
A_87_P133078	TACATCCTGATGCTCACCAACTCGCTGGAGGAGATGAAGCGCCTGGTCAGCGAGATCTAC	60	100	428612	OLIG2
seq_RIGG11176	TCTGTAAATCAGTGGATTAATCCACTGCTGGACATGCTGGTGAAGGACAACATCCTGAAG	60	100	100858603;101747990;101749972;101752207;101752232;107049153;107049359;107052384;770187	ADCY10L8;ADCY10L1;ADCY10L11;ADCY10L6;ADCY10L9;LOC107049153;LOC107049359;LOC107052384;ADCY10L3
A_87_P258953	CCGTTGGTGCCAGATTAAAAACAAAACAAAACCACCTGTTTCTTAGAAATTGCTATTTCT	60	56.7	423129	LPXN
A_87_P029359	CAGAATGTCCTTGTTTTGAAAAAGCAACCATGAACTTTTCCTGGGACTGAGTATCAAGGG	60	100	418128	C7orf73
A_87_P126263	CTTACCACACATCTTGTCACTGTGACGCTACAAATCCTCACAGCAATAAAGGGAGTGAAG	60	100	100857684	C7orf49
seq_RIGG13477	CACTTAAAGCTAGATGAAGACGAGCACGCTCCGTTACTCAATGGCAAAAAGAGCATGTGA	60	100	424875	TMEM41A
A_87_P012655	TGTGCACACACACAGATAAGGCACTGAAATACAACGGTGCACATTCCAGACGAGATCATT	60	100
A_87_P037089	GAAAGCTTGAGGAATTACTACCAGCAATGGGGAAAGCTTACAGATTGCGTGGTAATGCGG	60	98.3	420627	HNRNPA2B1
A_87_P181918	TATAAAGATGATGTGGATAGTCCTACTGAGGAGAACGGGAAGCAGAAAGTCCTGTACAGC	60	98.3	416660	MGRN1
lip_SLC2A11_gi50756800_XM425279.1	ATCTCGGAGGAGTTCAGGAAACGGAACTTCAGAGCTCAGAGCCATGAAGCTTTCTATAAA	60	100	427704	SLC2A11
A_87_P080096	GCCTGGAATGAGTGAGTTGCTCTTACCAAAATACTAAACCATATACATGTGATTTTTCAT	60	100	396309	ANK3
A_87_P122653	AGGTCTGTACCTTCTTGTTATTTATCGCTATGACCGTGCCTTGAATAAAATGACTTCCCC	60	100	423372	TMEM63C
A_87_P056561	AACTGCAAGTTCCACTGGTGCTGCTTTGTGGCGTGCGAGGAGTGCCGCATCACCGAGTGG	60	100	429040	WNT10A
T023563_G014614_LOC776870_777556	TGTCCTCTTTTTCAGCACTTTAACAGATACCATTCCAGGCGTAAACTGCGGTTTGCCTGT	60	100	374253	TNKS2
seq_RIGG17482	TGAAGAGAGAGAAGCTTATATAAAAGTAGGACAAGAAATGTTCCAGTCTGTGTTTGAGTA	60	100	428778	GTF2E1L
A_87_P013132	GTCTGTTGGTTGTTTATACATGGAAATAAAAAACCCTTCTTGTTTTGCTTTTATGCCTGC	60	100	425011	B3GALNT1
lip_ACOX1	GGGAAGGTTGAAAACGTGTTAATGAGAACAGTGCTAGCTAACTATGTACAGATATAATAA	60	100	417366	ACOX1
A_87_P015922	ATGGCCGGAACTCAGAATTCTTGTCTCAGAAGTGCAATAACTATGGGGACAGTGTCATCA	60	100	374192	DUSP1
A_87_P083316	GGTGCAGTCTGGGCCATAACAGTGAACCTTCAATAAATTTCCCATCGCTTTGTCATGGAA	60	100	424327	CCDC148
A_87_P013055	TGGTTCTTAAACAGTACAGTAAAGTAACTATATGTGTGCTATCAGGATACCCCTTTATAC	60	100	424693	CACHD1
A_87_P291743	TTTTCTGAGAAAGCGCTTGTCCCTTCGTTTCTATTTGATTGTATGAAACTCTCCGTCTGA	60	100	770209	C5H11ORF96
A_87_P302903	TCCCGTGGTATCCGCGCGGGTAACGATCTGTATTCATCAAAACCCATCTGGGGGAATTAA	60	25	419925	USP49
A_87_P021484	TAAGGCGTGGAGTGATAGATCTAGATGTCTTTTTAAAGCATGTACGTCTTCTGTCTCGCA	60	100	423082	TSG101
A_87_P103718	AACTGATGATGGATCATCTTCCTATGGACTAAGACCTGCTGACTCTGCAATGATGTCAGC	60	100	101748694	LOC101748694
A_87_P195993	GAACTGTAAGGGATGGGTTTGCTTTCTAACTCTGTAAGGAGATTACTGAGTGACTCCAAA	60	95	415528	PDCD7
A_87_P076726	CGGCTGCAAGGGACACTTTTAAAATATTGTTTTTATTTAGGGAACTCTTGCAAATGTTTG	60	100	770336	PRC1
A_87_P070356	TTTTCTCCTGGACTACCTCTCCCAAATATACCTTTGAGTTCAAAGAAATACAGTTATAGC	60	100	419200	FITM2
A_87_P093186	TGGGAAACCCTAATCTTTTGCCACTGGCCCATCCTTCTTTGCAAAGAAATAGCATGTCTC	60	100	769007	MEF2C
A_87_P023715	CATATCCTCATGCAGGTACATGGATATTGTCTAAAATATGGATTTTGCTACTTTTCACAC	60	100	429147	CLDN16
A_87_P062161	TTCTGAAAGGCATTGCTCAATAGGGATATAAATAATGCTCCGTTGAAGTCCCAGTTTTTT	60	100	420134	USE1
A_87_P110708	ATAATGGAAATGATGTCAACTTCCAGGATACAAGTGATGAGACGAGTGGCTCTGGCAGTG	60	100	418794	GPC6
A_87_P303848	GCAAATGCAGTGATATTACCATGTCAGAGGTACACATTTGACATGCTGATGAGCCCTTAG	60	48.3	776144	PPP1R36
A_87_P100236	AACTTCAAGGAGCTGGGCTGGGACGACTGGATCATCGCCCCGCTGGATTACGAGGCGTAC	60	100	428655	GDF7
A_87_P021711	TCTTTGGAAGTGAGCTGTTCTAGTTCTTACACTGCTGCTGTTTTTCTTTCCCTATCAGTT	60	100	415497	DET1
T004859_G003075_SLC34A1_395402	TCTAGCCGGCACCGGGTGCCTGGTTTCCACTTTCCCCAGTGTCTAATAAAAGCTGAGCAC	60	100	395402	SLC34A1
A_87_P326597	TTTAAGTCATTGGTGAATGGTACATAAGCCATGCTGGTGGATCTAACTGTGAAGAGGGTC	60	100	418714	MAP4K4
A_87_P121933	ACTGTATGAAAAAGAAAAGAAGGCAATGAAAGGCAGATTTTGTGTTAATTGTGACGTCTC	60	100	416450	GET4
A_87_P062086	TTAAATACAAAAATAGACCACAGTCTCAGCAGCGAGTCAAAAAATCGGCCGCCCTCGGTA	60	26.7	418435	CHCHD3
T035678_G018917_LOC431095_777055	ACTGGCCTGGAGTTGTTCGATGAACATGGAGACCAAATTTTACTAACTGAAAACAGTATC	60	91.7	426427	KIAA0556
A_87_P245688	TTCATTTGATTTCTGTCCCGATATGAAGCAGTACTCCGCTGACCTTTGCACTGTTTGGAC	60	100	426299	MXD1
T041002_G019025_UNCX_416458	TGAAAAATGACGATGTAAATGCGGGGCTCAATCACGGGCCGGGATCCGCCGGACAATGTC	60	26.7	422089	TMC6
seq_RIGG11315	TTCAAAGCAGCAAATCACTAAATGACTGCACAAGTGTAGAAGAACAAGGAAGTCAAAGAT	60	100	416413	PDXDC1
A_87_P052691	CTCCCCACTGTAACTTCGGTAACATGCACTTGCCTTAATTTAATTAATCGGGCAAATAAA	60	100	374028	CLDN5
A_87_P018911	AAGAGTACAACATAGATTCTCCCAAACGTACATTGAAAACCTAATTTTACTTGCTTGCTC	60	100
A_87_P012699	TTACCCTTATCTCATTGTTTTAAGATGTATTTCTGATATGCTTCCCTGTTGGAGGGGAGA	60	100	422040	TRAM2
A_87_P176538	TTGGTTCCAGGTTAACCCCAAAGAAAAGTTTGGGGCTCAATAAACCGTCACCATTCCCAT	60	25	101750171;427787;772254	LOC101750171;GLP2R;TMEM196
T013048_G008041_TSEN54_422126	TCAGGATTTGCTTTCTTGATTAATGAAATATGACAGAAAATAGAGCCTGTGGTAACCAGA	60	100	422126	TSEN54
A_87_P051811	TTGCTGTTGTTCCCAAAAGGAAAATGTGTATGTGTCTGTCAGTCCTCTGGAGACTGCTGT	60	100	419058	PPME1
A_87_P119663	TTTCTTTGAGAGTTTTTGCTCTTTCACCATCAGCTGGTGCAAGCAGGCATCCCTGACTTA	60	100	423873	USMG5
T009669_G006009	CTGATCAATAAGCAGGCAAGCGAGGATGTGGATGTGTTTGAGGAAGACACACATCTTTAG	60	100	770690	PODXL2
T011641_G021047_LOC776911_776911	GCTGCTGGACGGGAAAGCCTCACGTTATGTATATTAAGCTACTAATTTAATTTCTATTAA	60	100	424395	KIFAP3
lip_PDIA3	AATCCAAGAAGAAGGCAAAGGAGGATTTGTAAAGTACCCACTCACCATCGTGTCAGGATG	60	100	373899	PDIA3
seq_RIGG16861	ATTGCCAAGGAGGTAGACAAAGTCAACCAGATCATCAACAACTGCATTGATGCCCTCAAG	60	100	427906	ELFN2
A_87_P011350	TGATATCTCAAAGATAATGCAGAGAAGACAGTGATTGAAGATTCTGATTTGATCAAAGCG	60	100
A_87_P231148	ACCTTCAGGAAGGACAGCCTCTAGGATCTTAGTTTTCACAACTGAAAATACAATTAAACT	60	100	423244	PTGR2
A_87_P131568	TTTGTGCTTATGGTTTGTGTACTGCTTATATAAGTGCTGATAGCATCGACGCATGGGGCC	60	100
seq_RIGG08687	AAAGAAAGTGACAACAAGCAGCAGCAATGGGGTAAAGTTGGGTCACACCTTGAGCACATA	60	100	421305	GALNT14
A_87_P255793	TTGAAGCCGTGGCTGTTACAGTGAAAGAGCTTGTCAACTATGCACTGACAATCAACTCCA	60	100	420230	INTS8
T001788_G001179_ARMC8_424731	ATAGAACAATCAGTCATCATTTTCCTTTTGGGCCTACAGTTTTCTGCTTTTGCTGCAGCC	60	100	424731	ARMC8
T039438_G004630_LOC427547_427547	ATAGTGTATGATGACATTAAAGACTGGGGACCAAAGTTTGAGAAATTAAGTGAACTCTAC	60	100	427547	CADNL
A_87_P013068	GTCACCAAGATGGTGAGCATCCGCTACTGTGCTCCTGCCAAGCAGAAGAAAGGCCGAGAT	60	100	422209	ZMYM3
A_87_P016568	CCACTCCATATGCTGTGAAACTGTAAATGATTCCCAATACACCTGTAACTCTTACCAGGA	60	100	770044	CEND1
A_87_P061561	AGATCTGTGAGGAGGCCCATGCAAGATCCAAGGATGAAAAGATCTTGCACATTAAGCACT	60	100	426429	OGDH
A_87_P119198	AACTGTCATGACAGGTCTTGTTAATGCCACTTTCTGTTGTAAGCGTGCTAACCACCATCC	60	100
A_87_P096611	CATTTGGAAACACCAAGATACAACTGGAATTGAGGAAATATCCTGACAGAGGAAAATAAT	60	100	422868	HTRA3
A_87_P232758	ATATTCCCATTTTCTCCTCTGGCAGCATTCCGGATCCCATAGAATTGCTAGGTATGGTCT	60	100	420956	INO80C
A_87_P011279	GCAACCCAGGCCATTCTATGAGTCTATGATTCTGGTCCAGCTGAAGTATAACATCAGTAT	60	100	419047	MANSC4
A_87_P016713	AAACACAAAATTAAGCATAGGTTCTCTAACTGTTGATATTCCACTCTCTGTTTTCAGTGC	60	100	424815	PXYLP1
A_87_P022874	AAATAAAGAGTATGGAAGAAATTCAGGGCCTGGCTGATCAACAGCTCCAAGAGGCAGATG	60	100	417121	CNTRL
A_87_P108788	TGCTTGATGCATTCAAGGCTTGGAGGCAGTACCCACTACTGATGAAAAAGGAAAGAGAGA	60	100	418352	CCDC191
seq_RIGG10196	TATTCCCATCCACCCCTTTTAGAAAGACTTCAAGCCTTGAAAGATGCAAAGCAAGAGTGA	60	100	419572	ZMPSTE24
A_87_P036730	CCTCCATCAGTGTATCTGATGTTTCTCCAGGGGCTGGAAAAATACATGTTCTATTTATTA	60	100	419445	LZIC
A_87_P324712	GAGCGGGAGGTGTCGGGCCTGGGACGTGCGCTGTGCCCCTGCAGCTGGGCTCGCGCCTGA	60	35
A_87_P083506	TTACACCGGGGACAAGAAGGCTCGCATGGCGGCCAAGACCAACAAGAAGTGGGTGCGCCT	60	100	107053356	INAFM2
A_87_P064761	AATGGGGCCACCTACTCCAAGTTTTCTATGAAAAATCGTCAGGGTTGTTGGCATTTTTTA	60	35	419719	KIRREL3
A_87_P021549	ATGTGCAGTCATATTACATCGCCTGCTTTCCATTTTGTCCCTGAAGGTGCCAATGCCATA	60	100	422841	ZNF518B
A_87_P158943	AAGGGAAGGAGACGTCTGCTCTGTTTTTCTCTTCTGTAATGTGAAATAGAAATGAAGAAA	60	100	418421	LOC418421
A_87_P231978	CACGCAAAAGGGTGTTAGTAGTTTCAATAAAAGTCTACTACTAAACTGGAACATAAGCAG	60	96.7	422233	MBNL3
A_87_P220548	GCCAGAATGTTCTTTTTAATGTAAAAGGAACAGGAACTTTGAAAAGTGAACGTGGAAAAC	60	100	418926	PAN3
A_87_P124018	AGAAAAAAGCAAGAGGTTCATGCTGGAGTGTTTTGTGGAGGTGTCGTGCCATGAAGAGTT	60	100	101747275	KLHL35
A_87_P035827	GTAAGATTTGCCTTTTGGACTGTGTTTTAGAGGATACGGATAGATCTGTAAGAAGATAGC	60	100	418624	PIGA
seq_RIGG07173	CTGTTGCAAATAATAAAGAAAACGGAAACAGATATGAGTCTTCATCCACTCCTACAAGAA	60	100	373928	PPARG
A_87_P263563	GCCAAAGCTTATGCACTGGCACACTAATTATGAAGGATAACAAGCTTCCGCCTGGTTTCT	60	96.7	419418	INTS11
A_87_P011825	AAACCAACCAGCTGTAGAGCTGAGCCTGCAGACATGTTCCTCAGCAATTGTTTTTGTGAT	60	100	374119	NEDD4L
A_87_P141298	TTTGAAGACATCAGTACAGAATACAAAGCTGATCTCAGTCCAGAGATGGCCAAGCTCCTC	60	100	422080	RNF213
A_87_P003221	CACAAGGGAATTTTGTCCAGCAGCGTTCGCAGCCCCCAGCTCTGCACAATAAGGGCAAGT	60	100	100858845	LOC100858845
A_87_P129368	TTTTAAAAAAGTTTGTCATGTGGGCTAAGTTCGGAGGTGATAGAAAGTTGATTTGTTGCC	60	100	107055483;427010	ZFRL2;ZFRL1
T006453_G004055_C7orf50_416455	AACAAAAGCATGGATCCTCACTGATGATCTCTGGCCATCAAACTCTGTCTCTTCGATATG	60	98.3	416455	C14H7orf50
lip_ADIPOR1	GCTAAAATCAAAGGAAGACTCAAAACTGTTTGGGGTTGTTGTTGGATTTGTTTGTTATCA	60	100	421148	ADIPOR1
seq_RIGG17943	TGATGAGTACATCCATCTAAAAATATTTCAACCCCTTCCTCATGAGAACCAACATCCCAG	60	98.3	418268	CSTA
T018724_G011487__SHROOM3	TCCTTCCACCACTGCTTCCTGGAAACTTAAATCACTCTGGAGGGAACGAAACTAAATTGT	60	100	422636	SHROOM3
A_87_P192948	CTGAAGATGCCTTGCAGGATAATTACATAATTTTAGGGCCTAAATAGTATTCATGACTGA	60	100	426024	MAEA
T033797_G021025	AACATTGACGCCAATGTGACAGCGAAGCCAACCATTGCTGGGAACAGGCTGGGAGGCACA	60	100	419276	BPIL
seq_RIGG17586	TGTTGTGAGAGCTAATGAGGACCTGAAAGAGAACATTGCTATTGTGGAGCGGAGGAACAA	60	100	395350	MYH7
A_87_P112968	ATTGTTCTTCTTGGGAGCTATACTCTGCCTCTCCTTCTCATGGCTCTTCCACACAGTTTA	60	100	418155	ADIPOR2
seq_RIGG14750	TTTCACAGCCATGGTGATATTGAATGCTGGGAATGCCACTGGGCTTTTCAAAGGTCTGTT	60	100	107056113;769512	LOC107056113;LOC769512
A_87_P065271	TCTGCAATGGCTGATGACAATATGGAAAACAAGGGAAAACCGCTTCCAGTCTTGGAACAC	60	100	419366	PER3
A_87_P061131	TATTTTGACCGCCTGGACTACGTGTCCATGATGTGCAACGAGCAGGCCTATGCCCTGGCT	60	100	100857596	NDUFS2
lip_PCYT1B	CTGAGGGTATCTCAACATCAGATATAATCACAAGGATTGTCCGGGACTACGATGTGTATG	60	100	418594	PCYT1B
A_87_P021352	GAGAGGCAGAGTGAGGACCTGCTGAAGCAGACCGAAGTGGAGAGGCAGAAAATCGTGGCT	60	100	425772	TRIM7.2
T019962_G012224__PDE1C	CTAGGGTGGGGGCATTGGTTTTTTGGGTGCGATTTATTTTTGTCTCTGTGTGCATTTATA	60	71.7	420752	PDE1C
A_87_P011624	TTCCTACATCAAGATGTTTTTAAATGGTGTATATTTTATATTACACTTTGGGGAATGTAT	60	85	422124	TMEM94
A_87_P068476	TGCAAATCCAAAGTTTTCCGGGAGAGTATTTCGGTGATCGAAGTCAAAGCCTCCATCGAT	60	100	771980	FAM78A
T018537_G011364__TYW3	TCAGAAAATGGAAGAAAATGCAAGGAGGATTGACAGGTTCTACAAGCACTTGGAGGCAGC	60	100	424720	TYW3
A_87_P064911	AAATCCTTTGGTTTCGTGCTCGTAATAAGAAAACTGGCCGCAGAGACTTACTGCTCTCAG	60	31.7	422486	SCLT1
lip_TKT	GTTCAGAGAAGTATTGTAAAGTTTAAGGCAGGCAAAGGTGCTTTATGTAGAGTTCTAATA	60	100	415991	TKT
lip_NKX2-1_T032575_G020423	AACCAAAAAACCCTTTTCCCAGGGGCGAAATTTTTGATTCTTTGGGAGAAAACCAAAAAA	60	31.7	373854	TENM2
A_87_P261393	TCGCATCCATTATTTTGATCCCCAGTACTTTGAGTTTGAGTTTGAAGCTTAAAGGAGGAT	60	100	419653	EIF3I
A_87_P034093	CAACAAGATAAATGCCGTAGAAAACAACATATCATCGTAAAGCAGCTATTAATTTGGTCC	60	98.3	415993	CHDH
A_87_P111018	AACATCCTGGTCTTCGTGCTAGACAGCGCAGACACGGCTCGGCTGCCTGAAGCATTGGCG	60	100	418869	ARL11
A_87_P021100	TCTCTCAAAATTACATGCAACTAGCCCTAATTTGTTGTGGCTATTCAATAAACGATTCTG	60	93.3	395224	LOC395224
seq_RIGG15017	AGAAGACACAGAAGGAGTTCAGCTTCCGGAATTGCAGGAGAATGGACCTGAAAATAATGC	60	100	423925	FAM204A
A_87_P015424	GTGTGCCTGTATGTAACACCAGGGTCTCTCTGTTTGATTAAAGGCACGCCTCTGCAAGAT	60	100	416511	ATPAF2
A_87_P022703	CTGCGAGGGTAAAGGCATCCACAAGGAGCACAACATGGTGATGTTTCAGAGCCCGCTGCT	60	100	770805	SQSTM1
T032806_G015243_TMEM157_427273	AGATGCTTTACCCTTTGCAAACAAAAAGCCAAACTACTGCCTTTCATGTTGAGATTTTTT	60	100	427273	FAM174A
A_87_P174763	CGGCGGGACGGGCTCGGGTCGCGTGGTTTCGCCGGCGGGGAACGTAACGCCGTGTTATGG	60	95	776915	F8A3
A_87_P119433	TGTTAGAAGCAATAAGGCCCTTCATTTGCCTCTGCTGAGTTTTAAGAGGGGAATAGTTCT	60	100
A_87_P017655	AGTGCAAGTTTTACTACGCTGCCTCCAAAACCTTCCTTCTAGAAAAGGGCATCAAGCTGT	60	100
A_87_P151053	GAACTTTTAAAGCTCTGTCTCTGTGGGTTGGAATGATGAAATCAATGTCAGAACTAATAA	60	100	420978	GALNT12
A_87_P278483	AATGCAAATATCGATGAAGCATACAAGATTCTTGCCCACCTATGGAGACTCGGATACTCT	60	100	396542	RFC2
A_87_P022092	ATTGAGCTGTAAGGGCATGTGATTATAATCATATCTTGCAAGATATGGTTGTGAGAAGTA	60	100	418270	FAM162A
T036920_G016409_KIDINS220_421924	TCTCATCTCATCTCACGTCCACTAAAAACGAGTTTGTCCAGAGATCAGAGCAATGGCCTA	60	100	421924	KIDINS220
A_87_P066221	CAGCTGTTACGTGCAAAAGGTAAAGAGTTCATTAAATGCATCCAGTTATTCAGGTTTTTT	60	100	417511	LRWD1
A_87_P050911	AGCACTTTCATTTGTCCCTGTTATCCTTATTGACAAACTAGAGGATGTACACAGAGAGGC	60	100	422999	IGHMBP2
A_87_P023134	ATGCCTCCCAGTCTCCTGATGTGGTGTTTGCTAGCATCCTGGCAGCCTTCTCGAGAGCAA	60	100	428227	AK2
A_87_P121588	TAGGCTGTGATAATAAATGTGCTTGTGTCTGTTTGGGTCTGGCTTTCCTGTGGTGATGCA	60	100	769965	KLC4
A_87_P145253	GTGGTTCTGCACCACTGAAGACCAAGTACTTTAGTTAACCTATTAACAGATTAACAACAA	60	100	426769	ERLIN2
A_87_P098421	ATAAACAAATCGAATCACTTGGGGGAAACCCTGAGCTTGTAGCACTAGTGGAACAGCTGA	60	100	427092	GGPS1
A_87_P028234	ACCTAATGTGATGGAAACAGCCTTTTATTTTGAACAGGGTGGAATTGGCTTGAGCAGAGA	60	100	107049033	LOC107049033
seq_RIGG15025	TATCTTAAGCCTCAGTAGGGATGTCTTTAGCCAGAACACAGGTAATGAATTGCGGCCTGA	60	100	395695	AKAP9
A_87_P035271	GTAATTGCTAGCACTTAAGCGTTCTTTTATACTGAACATGTGAAACTTTGTTAAGAGTCG	60	100	374003	POLK
A_87_P084766	TGACACAAAGGGCTCACTTCTTTACAGAAATAGAGGGGCTGGATGACTACATGGAGGTAA	60	100	771422	LOC771422
A_87_P193028	CGCTACTTGCTACCTAGCTTTAAAGATGTTGCTTCATTTTATTTTACGCATAGCCTTAAA	60	100	395154	DPYSL3
A_87_P004292	TGAAGTGATTGCAAGCTTGTGCAAGCAGGAAACAGTTCCTGTTGACTTTGAGAGTGTCCT	60	100	424898	ATP13A3
A_87_P123298	AAATATGGCTACCTATTAAGGAGCAGGCAGAAAGCAGGCACAAGTGCTTAGATTTCTAAG	60	100	423013	C5H15orf52
A_87_P180503	TGTACTCACAGAGCGCCCCTTTTTGGGGGTGTCCCTATCGTAGCACTGCAGTCTCAGTGT	60	100	425744	SCNM1
A_87_P055186	CTGCGAGTTCGTGAAGGAGAAAAGGTGCAAGGAGCGGCCATGCGCTTTCAGTGCAGAAAG	60	100	428124	ART7B
T042126_G025213	CTGACTGGCCATCTGGTGCTCATGGCAGGTTGGTCAGTTGTCTGTTATCTCTCAAAATGG	60	100	100315797	MIR1709
A_87_P201258	ATAACCTTTATGGTTGCCGAGAGTCCCTCATTGATGGTATCAAGCGTGCTACAGATGTCA	60	100	419146	AHCY
A_87_P076861	TTACTTCTATTACTGCACCATTTTATGATGCTAGCTTCCGTTGCCAAGTCTGCCTTCCAG	60	100	424755	AMMECR1L
lip_PRKAB1	GATGTTATTTGGTATTCTGAAACATGGAATTGCTTTCGTTTTCAGCCTCATTCGAAACAA	60	100	107057083;416986	LOC107057083;PRKAB1
seq_RIGG01164	ACATGCTTTGGAGAAGAGGGTGCCAACCTAATAGTCCAAAGCAGAGCCACATTAGGAATT	60	100	396197	ALB
T039033_G002546_COL5A1_395568	AGGAAATCCTGGTGCAGTAGGAGAGAAGGGTGAGCCTGGTGAATCTGGTGAGCCTGGTCT	60	100	395568	COL5A1
T031392_G024200_LOC428299_428299	GGCTTTGACCTCTCCTGCATTTCCAGCCGCTACTGTGGCAGAAGGTGCACCCCCTGCTAG	60	100	428299	LOC428299
A_87_P305453	TACTTCTACCCGCAGAGTTTGGTCTCCAACCTGGACCCCGGCGCTGCCCTCTACCTGTAC	60	100	429598	BARHL1
A_87_P033895	TTCCCAAAGCCAGTCTGCCCTTTAGCCCCAATGTACTTCAGCAAGGGCTGCTAGTGCCCA	60	26.7	424975	ACTL6A
seq_RIGG08078	TTTCTGCTGCCGTTAAAGCTGACAACACTGCGGGCCTTCCCGCAAAGCCAGCGTCACAAA	60	46.7	422999	IGHMBP2
A_87_P145668	GCTGCACCACTATTTTTATGGTATACAGAGATCAAAACTGGTTTATTTGGTAACTAACGT	60	30
A_87_P225258	ATATTTGACTTGTTTCACTCTGGACATGCCCGGGCCTTGATGCAAGCGAAAAACCTCTTT	60	96.7	424915	PCYT1A
A_87_P007402	TGTGAAATTCTCATATGTTTGTACTTGAACATACAGAGCAAATGCTATAAAGAATGCCCC	60	100	427760	NUP214
lip_CYP51A1	CCCACACTGTTTAGTATTGCTGTGTATAACTGCTTCTTCTATCCATCTCTTGGTGATTTT	60	100	420548	CYP51A1
A_87_P025727	TATTGCAATTGCTGCAAGAGCATGTGTACATTCATCAAGTGCATGCTTTGAGATGCAGCT	60	100	423524	C14ORF39
T038894_G001620_CUTA_417124	ATGTAAGCTATGAAATAAATCCATTGTGTGGCTGGGAAGGGAATAAACCAGAGCATTTCC	60	100	417124	CUTA
A_87_P062941	GACCATACCTTCAGTCTGGTTCAGCTTCTGGAATATGGAGTTAAATACTAATAAATACAA	60	100	419993	CALCOCO2
T015960_G009814_NSL1_421367	TTTATTACCCTCAGTCTTCATGCTTCTCAGAGCTGCGCAAATGCTTTATGTGTGTGGGCA	60	26.7	101751561;396400	LOC101751561;RPL26L1
A_87_P063896	ACTGACAGAAACTGAAGGGGGTTCTCTTAAGCTCCACTCTGTAAAATATGTAAGCAGCAA	60	100	419917	NFYA
A_87_P004937	CTTCATCTTCAACATCCAGAATGACACGGACGTGGGTGGCACGGTGCTCAACGTCAGCTT	60	98.3	107054381	CELSR3
seq_RIGG09815	AATGAGATCTCTCAGCTCAACCAGCAGTGGAAGCAAAGATAAACTGGGAAAGGAATGCAG	60	100	415603	MCC
T024836_G015395_LOC418424_418424	ATTATGTACATACAGTACGATCTCCAGTACAGGAGAGAAATCAGCCCACCAAAGCCCTGT	60	96.7	418424	CD200L
A_87_P084026	GAATCCCAGATCTCCTACTGTACAGCTGTTATCTCCTCAATGGCAGATGCTTTAACCAAA	60	100	423091	TRPM5
lip_HSD17B11	CTTGTACTGCACTCAGTTTAATGCATTTTTTGTAGTGAATACCTGAAATAATACAGCCTC	60	100	422588	HSD17B11
lip_NMT2	ACTGTACTTAATTTACAGTTGTGGCACAGAACCTTAGTTTTTCCTCAGTGGAGTAACATC	60	100	420529	NMT2
A_87_P016737	AGCCAGCAGGACGGGGAAGCAGCAGTAATCTGGTAGTAATGCTGTGATCATTATTCATAT	60	100	422254	ATP11C
A_87_P308602	GAAGGTGAAATGAAGCCTGGCAGGAAAGGTATTACTCTGCTTCATGTTATTTTCCATTAA	60	55	107055444;777191	RPTC15L;SUB1L2
A_87_P304198	CTGCAGAGTATTGAGAAATACAACCCTGAACTAAACACGTGGGAAGCAGTAGGCAACCTA	60	100	429025	KLHL23
A_87_P279728	TTTTGCCTACGGACAGACAGGGGCAGGGAAGACGTACACGATGGAGGGAACCTCTGCAAA	60	100	415630	KIFC3
A_87_P016550	TTTGCTGACAGATTTGTAAATACGAATCAGTAAAGCAGCCTATCCTCTGTTATAATAATA	60	100	419132	ARHGAP39
lip_CHRM4	TGCTTGCCTTCATACTCACGTGGACTCCGTACAATGTGATGGTCCTCATTAACACCTTTT	60	100	423195	CHRM4
T010874_G006722__TRIM29	ATCTGTATTGTCACATTACCGCCCCTTTTACGTCAACAAAGGCAATGGAGCCACTTCCAA	60	100	419754	TRIM29
T026233_G016270_EFR3A_420327	CAAACTCTTGAATCTGTTCAGTTTCTGTAAGTCTGGTTTTCCTTTGAAGTTAGGTTTTCA	60	100	420327	EFR3A
T042072_G025159	GGTTGTCTTTGTGTCAGGTACAAGCTGCGCAGACCCACAGGCACTGGCTGCCTTAAATCA	60	100	100315739	MIR1609-1
A_87_P031590	TGGTTCCACTACAATGGCAAAGGCCAAGAGCTGGCTGTACCGTCACCCTGAAGCAAGCCA	60	100	107049072;424590	LOC107049072;UROD
A_87_P307153	TTTATGGAGGGCATCGCCCTCTCGGATCCTGCTGCCAAGGAGAACTGCATGATGCACCTT	60	100	771897	ABR
A_87_P011770	CTCCCAGCCTGGAAATATTGCACTACCAGACAGTACATCCAATTTTGTAGCTAGCGGATA	60	100	776286	UBE3B
A_87_P065091	AAATAGCAAAGAAAAAGCCTGACATTTCTCTAGGGAGAAAGCAGCATTCCCACAGCCCTC	60	98.3	419770	FXYD2
A_87_P226978	GCCCGGGCTTTTCTTGAAGAGGCTTGAAAGAGATTTTTCTGTGCATGTAAAAATCACAAA	60	86.7	427374	TBC1D2
lip_LRP5	CGATGGAAAGCCAACAAGTACTATATAGATTTAAATTCAGACTCAGACCCTTACCCCCCT	60	100	423114	LRP5
seq_RIGG16581	TTCTGTCTATAAACTAAATGGAAGGTGTCAGCCCCGTCATCACTGTTACCACCACTACCA	60	100	420721	SUSD5
T037571_G001947_IKBKAP_427375	AACTTGGAGAAAAATAAGTTGGTGTCACTGCTGTGGGACTCAGTGCTTCCGTATAGACTG	60	100	427375	IKBKAP
A_87_P007826	TTAGGAGTTCCATATTATGAACATGGTAGTTCTTTGCTTCCCCACCCATGCCCAGGTGAT	60	95	424125	SESTD1
A_87_P016919	CTGTACTGTTGCAGAGCCTGAGCTGTTTCTTTTTCTGCTGATGCCTCTTGGAGATTTGAT	60	100	427708	DYL1
A_87_P145043	TTTTAAAATTCAGACTCTGTGCAGGGCCGGTATTTTGTTACACGACGCCTCAGATGCTTC	60	100	374153	TRPC3
seq_RIGG00562	AACAGAAGATTGGACCGTGAGAAACGATCAACGTGGCGCTTTCTTGTTCTTGCAACAGAT	60	100	414835	LOC414835
seq_RIGG12440	CGGCCATACCTCAAAAAGATCTGTGACGGCATCAACAAACTACTTGATGAGAAGATCCTT	60	100	107056798;427499	LOC107056798;TNFAIP8L3
A_87_P171738	TCTGTACCTCCTGGTTTTTAATGTTCGAGTACAAAGAAGTTGATGTTTGTCCGGGACGGC	60	78.3	415565	NOX5
A_87_P091406	TCTATCCTGGGACAGTTGCAGAACATTCAGAATATGGACATGGACGCCATCAAGGAAAAG	60	100	769026	CPLX4
lip_CYP26B1	ATTCTTCGGACTGGATTCCAACCAGAACGAGATCCTGACGGGGACGGACGTCATGTTGGG	60	100	428809	CYP26B1
A_87_P072861	ACATAGTACTGAACTCCATAGAGCAGTACCAAGCTCACATCAGTGGCTTCAAACACAAGA	60	100	416144	ZNF346
A_87_P098551	TAAATCAAGAGGCTATCCATAAAATCCTGGATGTGTTTGATGCCAGGACACCTGTACAGA	60	100	421548	GNPAT
A_87_P039121	AGGAACCTAACCTACATCGACCATACAAAGTGTTTCTACCAGTTCCATTTGTGATGGTGG	60	100	420204	SLC7A13
A_87_P308042	CCTAAAGAGCCAAAGGAAAAGAAAGCAAAAAACACCACGCCAAAACCCAAGACCAGCAAA	60	NA	NA	NA
A_87_P036890	TCAACCTCTGTGTTCAGTACATTGATTAAGACTGAGTCTTTCACTGAATGTATGGATCAG	60	100	419165	IFT52
A_87_P074231	TTAGGAACAGAATGGATTGACAGAGGAGTAAAAGTCAACTGCATTTCCCCAGGCATCGTG	60	100	427595	HSD17B14
T042301_G025388	GGCGCTGCGTGGGTGTCCGCGGTCACCCGGCGCGCGGTCCCTCGGCTGCCTGCCTCGCGC	60	100	100315955	MIR1581
A_87_P154608	AGTTAGCGTTTTGCATGGATAAGACTTGGGAGGATGACTTAGCTATAGATTCGGGGTGTG	60	100	415298	SEMA7A
A_87_P008738	CACAGGGCTGTGCAAAAAGCAAAGCACGCCTGGGCGGCGCAGGAGGAGGAGTAGAAACAT	60	100	395757	CD5
A_87_P017953	GTATCTCAGATTGAATTATGCTTCCTCAATTTTTTGGGCCATCTATCTTTGTATGAGTTG	60	100	771075	TRIQK
A_87_P164528	ATACAGCAAAGGAGAAGGAAAAGAAAAAGTGGAGAGCCTGACTCTTGAAGAAACCTGCCA	60	88.3	421097	MEP1B
A_87_P014560	GACCCAAATTCAAGCCCTGCCATTGCAAAAGTGCCTCAACCACCCAAAATGCTGCTGCGT	60	100
A_87_P011910	CTGATAGGACCATGTATTTCTGCCAAGGCTCCAGAACAATGCCTTTGCTTTTGTGGTGTT	60	100
A_87_P063081	TTGTCAGCAAAGCAGCCATGATTGTGAACCAGCTCTCCAAGAAGGAAGCGTCCCGCCGTG	60	100	429710	JUP
A_87_P008989	TGGCGCTGACCAAGAATTCGGTTTGCACATTGGCCCAGTCTGTTTCAAATGAATGAACTA	60	100	396243	COL1A2
A_87_P010899	TCCCACAGACACATTTTATCAAGAAAAACCAGCATCCCATACTGATGCTGCTTGTCCAGA	60	100	415588	MAP1A
A_87_P016423	GTGCTCAGAGGTATTTTTCTTCTTACATTTAAGACGGAAATGATCGTTGGACTGGAACGG	60	100	771739	FMNL2
A_87_P017518	TTTAAATATGAACGCCAGCTATAGTCTTTCTGACAACTGCTATGGAATGGGCTGTGTATG	60	100
A_87_P307534	TCGTCTTCTCCCAGATGGTGCGCTGCCTCGACATCCTGGAGGATTACCTCATCCAGAAGA	60	81.7	419127	CHD6
A_87_P018147	GCAGCACGGCTCTCTCAATACTGACTTGCTCCATTCATTGCTTTCTCCTAGTCAATGTAA	60	100	422190	TIMM8A
A_87_P026286	AGGAGCTGCACATGGTGTGGGAGAATGAGAATGAATTATAAGCACTGTATCACCCATCAG	60	40	100857108	CHD5
A_87_P127793	AACTTCTTAATGGCACTGAGGCTTTGTGGATAGTTGGTCACATGATGAGAAAATTCAGCT	60	100	770248	LOC770248
A_87_P011716	TATTATCAGAAGGGCAAATGCTTGATATGACTTTCTCAGTCACTGTATGTGTTTTATCTG	60	100	427373	CORO2A
A_87_P276753	TGAAGATCTTATAGACTCGAAAGTAATTGAACCTTTGGATAGTCAGACAGATATATACCG	60	98.3	422740	DLC1
A_87_P306438	AAGAGGAATTTGTTAAGGAGAAAGCAATTCGCACCCCAGTGATGAAGTGGCTAAATCCTC	60	100	430807	ESM1
A_87_P317787	ACAAAAACGAAAACTGTAACACAGAAGTCCAAGCCAGTGCAAAAGCACATTCAACAAAAA	60	98.3	417855	ZFC3H1
A_87_P017756	CAAGAGGACAAATGGTATCCAAACTCTCATGTACAGCAAACCAGTTGTATTTGGAAGCAG	60	100	420728	TRANK1
A_87_P022413	TGGAGACATTGAGGATTATCAAGATGTGCCTCAGGTCCGAAACTGCCGCTTAGTTAATCT	60	100	414139	AMY1A
A_87_P000625	CCAGCAGTCGCCCACAGGAGGGATGATGCAGAGAAGCTCCAGATTTTCCGTATGGTTCCA	60	98.3	421769	FOXO3
T029019_G018312	GAGTCTGTCTCGTACCTAACCAGATTTCAGTGGAGTGAAGCACAAGAGACATGGAGATGA	60	100	777871	MIR205
A_87_P023251	ACTACAAGGATAAGGTTTTGCAGTAGACAGTGAGTCTCTTCTCAAAACCTCTTTCAAAGA	60	100
T039155_G003446	GCAACTAATGAAATGGGAAGTAACAGCTCTGATCCTCATTATGTGGATGTGACCTACATA	60	100	395660	PRLR
A_87_P087251	TTCAGTTGTGACAATGGAGAAAAAGATTACCTTATTGGATGAGAAGTTGAAACAGTACTG	60	61.7	428499	CMBLL
A_87_P226313	CCTTCCCCGTTATCCTATTGGATGAGGCGCTGAAATTCGTCGCCCGGAATTACCTGGAGG	60	100	396528	ATP2A1
A_87_P116393	GCACTAAACTGTGAGCATGGAATAATGAATAGAAAAACCTCTATTCTTTAATGTCAGGTG	60	100	424741	EFHD1
T001696_G001126_CHAF1A_770217	TGCATGATTGTGGATGTACAGCCGTGCAAAGATTCAACGTTGACAGTCACTGAAACAGCT	60	100	770217	CHAF1A
A_87_P016667	AGACATGGGAACATATGTAATCAACAAGCAAACACCAAACCGGCAGATTTGGCTGTCCTC	60	100	427244	FXN
A_87_P092976	GGGTGATTTTAAAACGTTGCTTTTGACACCAAGTTGCATTTAGTTACTTTTCACATTCTG	60	100	427287	PCGF3
T004949_G003130_DDX49_420116	TGTCCTCTGGCTTAAAAAAGTAATTTATCTGGTCAGCATCCAAATAAATAGTTCTGCAAC	60	100	420116	DDX49
A_87_P206623	GTTACAGAACTCTGAAAGACATTTCCATTGCCAGAAAGCTGTTTAAAAGAGAAGACAAAT	60	100	769595	WTIP
A_87_P037184	GATGAAAACCAGTGAGACACAAAGGCCAACAAGAGAACCCATCTCTGACCACCCTTCCCC	60	100	417554	YWHAE
A_87_P107483	AATATGGTGAGAGACCAACGCTTCTGTATATTGGAGACCCAATTAATTCACTCATTCCTG	60	100	418063	FBXO7
seq_RIGG07606	ACAAGTCAACAACTACGAACTCGACTTTGGGCAGATCATCACAATAAGCATCACTGCCAC	60	100	420057	SLC1A6
T026583_G016477_WDR35_421958	GAGCTTACTGCACAAAGAACAAACGCGACTCTGTGTGTAGAATGACTTTATTAAATATTT	60	31.7	421292	EPCAM
A_87_P301523	ATTCGGGTGAAGGGAAGTAATTACCATCTTTCTGACAATGATGCTTCTGATGTGGAATAA	60	100	769652	SLC2A13
lip_PGAM1	AAGAACCTGAAGCCCATCAAGCCCATGCAGTTCCTAGGAGATGAGGAGACGGTCCGCAAG	60	98.3	428969	PGAM1
A_87_P196073	GTTCTCTGAAGCAAATCTCTTATCTCTGTCCGGGCCGTGCAGAGCTTTCGTCTCCTCCTC	60	100	769853	SCAMP2
A_87_P168923	TTTTTCTTCCCCTCCTCCTCCTCCTCGTGTGTGTGTGTGTTCAAACCAAAAAGGAAAAAA	60	100	100857796	HEXIM1
T005267_G003326_AMACR_427429	GTGTTCTGAAGTTCTGTGCTGTTTGTCATAGTAAGCAGATGTAAGTCCTCAAAATATTTT	60	96.7	427429	AMACR
A_87_P010780	GGGGAACCTTCTGTGCCGCGAAGATGTGGAGATGGACACTTGGACCCCAGAAGTGACAAT	60	100
A_87_P010727	TAAACCTGGGGAAATTTGTCTCTCCTTATTTGATACTTTGCTTTCCGGAGGGTAGTGCTG	60	100	423919	SHTN1
A_87_P078931	CTAACACCATGTTGTTGTTTGTTCTGTAACTGTGTAAAGGCATTCAAGATCTTTGAGCTT	60	93.3	429086	RDH8
A_87_P015536	AGAATAAGTCAAATTTCTTTTCTCCTTAGGTGCTCTTTTCCTCTGCCCTGTGCCGTACCT	60	100
A_87_P052206	TTGGAGGTGCACGCAAGAAGCTGGATGCTGCCATTTTGGAGGACAGGGACAAACCCTACG	60	100	374236	DPF2
A_87_P023413	TGTGTCAGATCTTCGGCATTATGAAGTTGCCAAAATGCTAAAAGATCTGGAGAAAGGTCG	60	100	424549	GIPC2
lip_ABCD2	TTGATGTTGAAGGAAAGATATTCCAAGCTGCAAAAGCTGCCGGGATATCCCTGCTTTCTA	60	100	417694	ABCD2
T039072_G008620_RPL39_374132	TGAGCCAGTCCAGGCTCATGACATTAACAGGAATAATATCAAAGCATTTGGCATCTGAAA	60	100	374132	RPL39
A_87_P028727	AGCAGTCTTTATTTTGTAATCCCACATCCCGTGGGTTGTGATAATCCGAGAGCCCAATCT	60	30	424082	TRAK2
A_87_P312677	TCTCGAGCAACCCAAAGTGAGCAAGATAACTATGAGATGCACGTCAGAGCTGCAAACATT	60	100	417159	MED22
A_87_P016306	GTTGCTGTGGATTGTGGAAGAGTCAGTCTGGCCCTGTAACAGAAAAATTAGGTTTTGAGC	60	100
A_87_P053231	CAAAAAGCACATGCATGTGCACACTTCCGACAAGCCCTATCTCTGCAAAATGTGTGACAA	60	100	374103	ZIC1
lip_CYP24A1	ATACCAACTTGTAGCAACGGATGACAATCCGGTAGAAACGCTGCATTCAGGAATCCTGAT	60	100	395827	CYP24A1
A_87_P082911	AGCTTTGCAGGTGTATTTGGCATCATCGTCCCCACATACTTCAGAAATAGTCAAAGAACA	60	30	418336	SLC22A15
A_87_P017597	CTTTGCACCCAAAGGAGTGTTACATCTGGATTTGAAAATAATCAAACTCTCACATGCCCA	60	100	419304	NCOA5
A_87_P060377	ATGACATTGTATTCAGCCCCATGCTTTGTGCCACCAAGTAGAAACATATAAAATTCTTCC	60	100	101749022	BTNL1L
seq_RIGG03633	ATTCAGAAATACGTCAAGGAGAACCCGCTGCCGCAGTACCTGGAACACTTGCAGCCTTAA	60	100	416497	NATD1
A_87_P017625	AGTCTATTTGGAGTCAGGCATTAGAAATTACTATGCTGGGCCGATTGCAAATGTGAATGC	60	100	418101	TBXAS1
A_87_P323037	TGGATGCTGAAATGGAAGCCATGGCTTCTGTCTCGCAGGAGGCAGGCGTAGTCAGAGTGT	60	100	101752042;107054817;107054818;107054819;107054899;107057295;419144	MANBAL10;LOC107054817;MANBAL17;MANBAL8;MANBAL2;MANBAL1;MANBAL13
seq_RIGG17969	AATCATTGTCCTGGTTGCCACTGGGATCATATTCAAGTTCTGCTGGGACCGTAATCAGAA	60	100	418282	PIANP
A_87_P091746	ATCAACTTGCAGACTGGTAGAGCTTGCTGTTGTTGGAAATGTCAATCCTTGTCCTGCTCT	60	30	101747507;101748144;107050501;107050664;107056523;420929;768416	MANBAL14;MANBAL17;MANBAL16;MANBAL3;MANBAL5;SBK2;MANBAL15
lip_SMPD3	AAGGTCTCTACCTGGAATGGAAAGTGGAAGTGGAAGAGTTCAGCTTTATTACCCAGCTAG	60	100	415619	SMPD3
A_87_P191178	ATTTAGGTCCTAAGCACAGAGGGAAGTTCTTCACTATGAGAGTGGTAAGGAGCTGGAACA	60	58.3	427787	GLP2R
A_87_P304388	CGGGGCGGGGAGGCGGCTCCGGAGGACAAAAGCGCGGCCGCGCCCAGCCCGCCCCTCGCC	60	33.3	421903	DLGAP2
T003311_G002119_C16orf62_426995	TATGCAGAGTATTCTATATTCTCTAGCACGCTATATCACTGAATAAAGCAGTTTGCAGCT	60	100	426995	C14H16orf62
A_87_P021492	CTCCATCAGCTCTTAGCGGCCTCCTTCCAAAGGGTGAAAACACCCCTCAGCAGTGCAATG	60	100	422037	NEIL2
A_87_P117633	GAGCAGCTCTCTGCCCTAATTGTTTTAGATGAGCTGACAGAGATTGTAGTATTTGAATAA	60	100	424040	C7H21orf58
A_87_P014264	TCTTACACCACATCACAGGATGATTGGGATGAGGTGCTTGCCTTGATTTGACACACAGTT	60	100
A_87_P094261	GGTGGTGTGTATTATAACCAGTGTAGTCACTGTTGAAAGTTATGTTTGTTCTTTTGTAGG	60	100	422277	SH3BGRL
A_87_P141843	GCGCACATCATCGACATGCTGGCCAAAACCAGCAGGATTGAGGTGTACCGGGGCAATTAA	60	100	395139	ST3GAL2
str_EIF2B4_T020380_G012471_425800	TTTCGAAATCCGCCTTTGAGAAGATAAACGACAACGATGTGATCCTGGTGTACGGATGCT	60	100	425800	EIF2B4
A_87_P012174	GAACCTCAGCATTGTGCACGATAAGAGAATGTGTCAGTATTTCAGGGTTCTACATTTTAT	60	100	421492	HNRNPU
T040283_G001555_AURKAIP1_419415	CACCCAAGATATTCCTGAGAAGTTCCAAGCGATAGAAATACTTGTAATGAGTTTTCACAT	60	100	419415	AURKAIP1
A_87_P035739	TCTGATATCCTCCAGGCATACTGTCTGATTTGAACACAATCTGTGTACAGCCATTAAAAG	60	100	769547	PNO1
T014567_G008957_MSH6_421291	GTACGAGTGGTTTGTTAAGAAGGTGGTAGCAGACAACGTTATGATCTAATAAACTTTATT	60	100	421291	MSH6
T040803_G024159	TATTTGTTGTCAACATGCAGGTGTTTAGATGCCGTTCCTCCTTCTGCAATAGACTACTTC	60	66.7	423693	LOC423693
A_87_P071291	ATTGCCTAACATGAGGGTGAACTATGATTTTCCCCAGATCAACGTTCAGCTGGAGCACAA	60	100	416486	RNF216
A_87_P015246	CAAAAGTCTGATTCAAGTTCTTGGGATCCACAGGGTAATTTTCTGGACAGCCTCATCCTT	60	100
A_87_P205138	AGTAAAGAAAAACAAGTTTTTGTGAAAACTGTTAAGATCAAAGCCTCGGAGGTACAGGTG	60	96.7	395409	RYK
A_87_P023623	ACAATAGCTGTTTATCTAATTCCAAATCTCAATCAGTGTCAGGAACATCTGAGCAGCTGT	60	100	424004	KANSL1L
A_87_P051626	CAGTCAACCACTTATGATTTGCTGCTGGAAATACTAGAGCTTATCAATCATTAAACTGAT	60	100	424638	BTF3L4
A_87_P154218	AAGTGCCCTGTTTTTGGCAGCCGGGAGGTCTCAGTACTGCCTTCACTTATGCTGAGGCTG	60	100	431243	APH1A
A_87_P183828	CTTAAGTTGTAGTTAATGCCAAAGAATATAGATTTAATACCTCTTAGCCTAAGTGCCAGG	60	100	420690	NPHP3
A_87_P108478	TTCCACAGGGGAAAACTTAGCTCAAGTCTTATCTATGGATAAATGGGAGGAAGGATAGCC	60	100	418289	P3H3
A_87_P016588	GGGCTCAGAGTCTCCTATGATGATTGGTGAGACTAAAAATGACCTTGATGATGTTGACCC	60	100	424665	USP24
A_87_P302798	GGGAGAGTGAAGGCTTTTTCTCTTCAAGAAGGAATATCCAAGGCATATCTTGATCTTTAA	60	35	415451	USP8
seq_RIGG18655	TTCCCAATTGCACCTGAAATTGCACTGGAACTTCTGATGGCTGCAAACTTCTTAGATTGT	60	100	420187	ELOC
A_87_P065546	AAGACGTTTTAGAAAACAAACAAATCTGGGAGCATTCAGTCAAGGCAGGCTCAGCTCCCT	60	100	107054929	LOC107054929
A_87_P064981	ATGGGGAAACCTTCCTGCGCCTCAGCTTTGTCGTGGCTCTGTTCCATCGCAAATAAACCT	60	100	419757	TTC36
A_87_P017006	CAAACTCTCAGCCCTTGCAGTACCTTCTGTGAATGAGTGAGTTGAGCATGTGGATGTTTT	60	100	770192	MIER2
A_87_P080131	AGAGGTGGAAAATGGCCCCTCGGAGGACCGTGACCACATCTACCACAAATGAGTGAGGCT	60	100	770818	PRAP1
seq_RIGG14018	CGGAAGGCTCAAGAGAAGCAGCTGTTAAATCAGAAAAGCAAAAAGGAAAAACCTGCAGCA	60	100	424923	IQCG
A_87_P071056	TGTGATGACAATGAACAGGAAGGCAAACTCAAATGCTGTAAAGCCTGAACAGCCTGTAGA	60	100	101752127	ANKRD61
T040841_G001055_NSF_419972	AAATTCTTGGCTCTTCTGAGAGAAGAAGGAACACTGGACAAAGTGAAACACTCCCCTTTT	60	55	419972	NSF
A_87_P278683	ATGGTTAGGAGGCTGCTGGAATCGTGTCAGGGCCTATGCAGAAGGTGAAGCTGGAGAAGC	60	98.3	417939	WDR91
A_87_P008705	TCCTACCGGTGAATGAGCTTATGTCTTATCTGTCCAAGAAGCCATGGTTTGTTAACCCTT	60	100	396269	SRL
A_87_P035968	ACGGGTCATGGAAAATTGCTGTAATTTCAGGCGTTGGCACAAGGAACTACTACAGGAAGA	60	100	422021	ELP3
lip_PPARGC1B	CTGTCCCTTTCAATCGATGTTTACATTGAACAAAGCTGCTTCTGTCTGTGAGTCCCCATG	60	100	416148	PPARGC1B
seq_RIGG09115	TCGCTGAAAGGCTATGAGGATATCAATAACCCGAGTGACAGCCGACATTTCTCTTGCTAA	60	100	374259	CACNB4
A_87_P281043	TTCACAGAATATCCCTACAACAATCTACGCAAGAGATTTGGAGCGCTCCTCTCTGATCAG	60	100	419406	CDK11A
A_87_P116418	AAGATCCGCGGGTACCAGGAGAGCTTCTCCGTGTTGGAGAAGTGCCCCAAACCTGTGATT	60	100	100858352	ECH1
A_87_P176103	TAAAACGGAGATGGAGATCGCCAAGCTGCTGAAGGAGAACACCACGCTGCTCAAGCTGGG	60	100	771476	LMOD1
A_87_P173208	GAGGTGTAAAATATCCTGCTTTCTTAACAGTCCTGCTAACTTCAATAAAGTTTGGTCATT	60	100	426878	LIMA1
A_87_P032540	AGTGCCTTGGAAACCAACAGGGAAATAGAACTTATTACCTTTATAACATATTCCATTGTG	60	100	421910	FAM150B
A_87_P015556	ACCTGACTGATGTTTTATTGCATGTTTTGCTGGAGATCTCTGCAGAGTCTCAGGAATTGT	60	100	421343	RAB3GAP2
A_87_P026649	CACGGGAAGTCGGTGAAGAAAGTCCGTTGCCACCTCTGTGAGCGCTCCTTCTGCTCCGCT	60	93.3	429831	ZNF687
T001647_G001099_ANKHD1-EIF4EBP3...	CAGGAGAGAACTAGATAATTACATGATTTCAACCTGCTAGGGTGGTAAATACATGTATAA	60	100	416143	ANKHD1
A_87_P306763	GAAAACACCAAGATCCTTAAATTTGGATACCATTTCACACAACAGGGACCTCGAGCCAGG	60	100	415421	TMOD3
A_87_P015121	ACACCACGTATTTCTGGTACGAAACTGGGAAAAGATTCGACAGAAGCAAGAGGAAGTGAA	60	100	425064	ASH1L
T003615_G002299_RGR_423619	GCAATGAAAGAAAGCCCCATGGATTACTGTTGAAACCATCATGAGCTGCTTGTCAAACAA	60	100	423619	RGR
A_87_P110768	AGAGCAGATTCACTGGGAAGTTTCAAAGCATCTTGGTAGAGTGTGGTTCCCAGACATGAT	60	100	428048	FBXL3
T036715_G022816	TGGTAGAGCGGAGGACTGTAGGCTCTCTTGCATGGCCATCCTTAGGTCGCTGGTTCAACT	60	26.7
A_87_P003321	CTTCACTCAAAAAACCAACCCATTAAAGAAGTGAGCTCTGTTTTTTGTAGATAATATCCC	60	30	423051	TMEM9B
A_87_P009264	ACGGGGTCAGAACCAAACAACTGAGGGACAGGATAGTTGTCCTCTTCCAGCGGAAGGGAA	60	100	428117;769317	OR52R1;OR52R1L2
A_87_P174893	ACCCCATCGACAAAAGGACAGGCAAACAGTTCATGTGCATGATCATGGCCGCCTCCGAGC	60	100	770750	PHPT1
A_87_P062146	TGTATATTTTGCTATACAGATACACCCCACATATATATACTGCACACACGCACGCACACG	60	30	395312;417097;770954;771731	IL18;GOLGA1;KCNK2;MINDY4B
A_87_P007095	GAAATAAGCCTGTCATCACAGCTTATCACCTTCAGACAGTGCTATTCTGGACGTGCGAAA	60	100	770247	MAB21L3
A_87_P008882	GGATGAAGCTGTCCTCGGAGGAATTCAACGCGATTTTTGCTTTTTATGACAAGGATGGCA	60	100	396255	CALB2
A_87_P115188	CACAAGAGGAATGTAAGAAAGAGCAGATGAATCTCCAAAAGATGTTTTTCTTACTTGACA	60	100	424044	STAT1
A_87_P150808	CAGGGTCATACAGCTTGAAACTTCAAGTTGGAATTAAGTTCCATGTACTGTATTCATAGA	60	100	420143	SLC35E1
A_87_P053506	CAAAACAACTGGGGAAAAGAGGAGAGAACAGCTCCTAGATTTCCATTTGAACCTGGAACC	60	100	373917	LGALS3
A_87_P059816	GGCCTCATATCCACGGTTCCGCTATGACCAACTAATACATCTTCTATGAAAAAACTTCCT	60	28.3
seq_RIGG00418	TTTAACTTCTCAGAAGGAGACATCCCATGCCTACAGTTTTCAGTGAGCCTGCAGACAGAA	60	100	431658	RGP1
lip_PIGA	CTGTGTTTTAGAGGATATGGATAGATCTGTAAGAAGATAGCTGCACTGTAATGAACTTAT	60	100	418624	PIGA
A_87_P011611	CAGTTCTGACAAGTTCAGTTGAGTGGAGTACTTCGTGTGAGAGATCCTCCAGCAACAAAT	60	100	423285	EIF2AK4
A_87_P290278	TATGTTTACCAACCAAGGAACAGTCATTCACTTCAATAACCCTAAAGTTCAGGCATCTCT	60	100	107056508;426154;430910	LOC107056508;BTF3;BTF3L
A_87_P148438	TAGAATTTAAGTAATGCACCCTTCAAGTGCTGTAGCAGCAGCGGTATGCTAGGTAGATGT	60	100	418755	NAXD
A_87_P296188	ACAGCAGCAGATGCCTTTCTTGATTTAATCAGAAATATGTTCCCTCCAAATCTGGTGGAA	60	100	395443	SLC1A3
A_87_P036830	CCATTCCCTTAAGAAGGTCCCTTCTTAAGAACTTGTTCTGACTCTGTCCTGACACTTGTG	60	100	418068	TMEM263
seq_RIGG15548	AATGATAGAAACTGCTCAAGTGGATGAAAGAGCAAGAGGCAATGGATCCAGTCAGTCAGG	60	100	771383	RAB21
A_87_P100691	TTAAGATCTGTAAGGTAGATGCCTGCAGAGTAATGTCTTTTGAATAAACCTGGAATGTCG	60	100	422052	CDC5L
A_87_P112998	ACTATAAAACCTTCCCTAATGAAGAGAATGATGTGGGAAAACCAAGACTGGACCTAGACC	60	100	421616	RAB32
seq_RIGG10892	TTAATAAAATGCCAGGGTTCGAGACTGGACGATCAAAGATGTGCTCCTCCATCATCTGCA	60	100	424342	GPSM2
seq_RIGG08695	TGCAGAGATACAGAAGGGACAAATTACAATCTGAAGCTGAGTAGTTCCTTCTATTTGGAT	60	100	423238	STARD9
A_87_P128208	GAAGTTACTATTGCTGATGCCTAAATCGTAGTCATCTACTTTGAATAAAGCTGGCTTAAA	60	100	430990	RPS20
seq_RIGG18088	GAAAAATTCCCAGGGGGAGGAAGTTGCTCAGAGAAGCACTGTCTTTAAAACTACTGTAAA	60	98.3	396223	LMNB1
A_87_P057461	ATCAAATACATAAGTGCAGTAATTGCAATTTTCAGTACAAGTTCATCCACAGAGGCACCT	60	100	404294	ADAM20
T026506_G016429__HSF1	GACATCCAGGTGATGAAAGGAAAGCAGGAGAGCATGGACTCCAAGCTGATAGCCATGAAG	60	100	420362	HSF1
A_87_P084396	GGTACCATATGTGGCTTATTTTGTGCAGTTCAGTGGCAGACAGGATTTTTCTAAGGGGAT	60	100	426652	ACTBL2L
seq_RIGG08981	TACTTTATGTCAGCTAGCCTTCACCGAATTCTAGGGAAGAAGGAGCTAAGCCCTAAGAAG	60	100	429117	SLC44A5
A_87_P238273	AAATATCACCCTGAGTATGACGGTTACAGTCCAGGTGAGCCTGTGAAACAAGCTGATGTT	60	100	422991	PGGHG
seq_RIGG01515	GGAGGCCTGGTGTAAGCTAGCTTTCTATCTCCTTTCTTTCTTCTACTATCTTTACTGCAT	60	100	421323	CNIH3
seq_RIGG20146	AAATGAACAGCCAGTTCACTTGGTTCCTGATGGCCTCGTAGGAGAACAGATAAGACGTAT	60	100	418404	NFKBIZ
T034217_G005157_GIT2_374035	TTTCCTATGGAATTTTTCTGTCATCTTCCAGGCAACGTCATGTTTGCAGCAACACTGATG	60	100	374035	GIT2
A_87_P072238	TTCAGGCACATGAGAATTGATAAGAGGCGCAGTGAGATTCCGTGCTATTGGGAGAATCAA	60	100	107054653;107054654;107057012;107057013;107057016	LOC107054653;LOC107054654;LOC107057012;LOC107057013;LOC107057016
seq_RIGG10428	GAACTAGAGAAGGAGTTTTTATTCAATATGTACCTGACGAGGGACCGTAGACACGAAGTG	60	100	771865	HOXB9
A_87_P186988	GAAAGTTAATGAGAAAAAAGCAGTGTTCTTTCAGAGATGCAACTGCACCAATATTTTCCC	60	100	417625	TEX14
A_87_P019073	ATACTTAGAAGAGAAGGGTAGCTGAATCCGCAGAAAAACCTTGACTCCCATCAGCTCACA	60	45	107053160	PFN4
A_87_P093071	GTCAGTGTGGTAACTCCTGACAAACCTCTCCAAGAGAACTCGGAGGCCAAAAATGAATAA	60	30	415976;772041	IQSEC1;BRAP
A_87_P299363	GCTTTTACCACGTATGAACTTATGAAACAATTCTTGGCCTCAACTGAACTTTTTAAAGCT	60	100	423689	SLC25A16
A_87_P016145	GCAAGCAATGTTGTACATGCCAATAGAAAACATACACTACCACCGCATTTTGACTGCCCA	60	100	418943	TNFRSF19
A_87_P108668	AATGACATGTGAAGGGAAGAATGAGAAGATGACTGCTCACAGACAGCAACCTGGTCAAGA	60	98.3	395349	FSTL1
A_87_P324967	AAGAGTGGGGGTACTTCCTCTTCCTCTTTCACCTCTTCCGGTGGCGGTGCTGAGGCCGTG	60	93.3	100858693	ARID3C
T040889_G001158__UIMC1	TTCTGATAAGTGTGAGAAGTGCTACCTCTGTAAGTCACTGGTGCCACTGCTGCAATATCA	60	100	416145	UIMC1
A_87_P034910	TTAGCCCAAGCCTTGGTTGATGACTACTGCAACTTGGTGCCAGGGTCCATCCAAACTCTG	60	98.3	416658	C14H7orf26
A_87_P104168	AAGGCTCTGAGCTTCAGCACATCTGTTTGGAATTTAAGATACAAATTTTTTGGAGATATG	60	100	421081	LOC421081
A_87_P102991	ACTTGCACATGCAAATGCTGCTTCAGGATATGGTGAATGCAGTTCCTCTTGGCTGAAAAG	60	31.7	421929;426550	CPSF3;GPAT2
A_87_P113988	GTCAAGGACATGTTCAACTGTAAAGCAACTGTAAAGAACCTTAAGTTTCTTCTATTTTCC	60	100	107053122	LOC107053122
A_87_P008862	TTTCATGGAACATGACCAAAATTAACAAGTAATTCAAATAAGGAATTCAACTGTCGGGGG	60	98.3	396249	CD28
A_87_P056116	GAGGGGGAGAGTCCACCTTTGGGTACGTGACCTGAAATAAAGAGATGATTTATTTTACAG	60	100	429501	GALNT6
seq_RIGG08661	CCAAAAGATCGTATGATGAACAATTTTGTGGAGTCTCTAGATATTGATGAGTCTTCGGTT	60	100	429286	USP13
A_87_P097141	CATGCTCATGCACCACGACAGGTTTAAGGTGTTTGCTGACTACGAAGCGTACATTAAATG	60	100	421248	PYGB
A_87_P015331	GTGTGCAATGATCTCTCCATAATGTCTAAGTTTAAACTTCTGAGTTCTTTGCCCAGATGG	60	100	418682	HERC2
A_87_P188610	CGAAGGTGAGGACAAACCAAAGGAGAAGCTGAAGAAGATGGTTTCCATGCAGAGCCCAGA	60	100	772040	KIAA0513
A_87_P103638	GGCTTACAACCTAATGGAAATACAGCGCTATAACACTCAGCTAAAAAATCTATTTAGTGT	60	98.3	420972	TERT
A_87_P011869	ACATGGAGCAATCGTTGAGTCCAAAGTTTCATCTTTATTAATGAAGCTCGGTCTGAATAA	60	100	420909	RNF152
T032487_G020369	TCAATTCCTCTCAACAGAATAGGATATTTCAGTGGGCCTCAGACACTTCAGTCAGGACAG	60	30	107054317;422440;423940	LOC107054317;NAA15;PLEKHA1
lip_ACOX2	CTGCAGAGATTACTTTCCCATTAACAGAGCCATTCATACTGTCTTTTGATAAATCTTTGA	60	100	416068	ACOX2
A_87_P110038	GATAGAGCTGGGAGTTATTTCCACTCTACAGCTTAATAACTACTGAACTGGAAGAAGAAA	60	100	418627	MOSPD2
A_87_P180718	ACAAAAAACACTAAAAAAGACCCATTTAAATGGACGTTGTGGATGGAGGGGCGGTGGCTG	60	100	420133	INSR
seq_RIGG13969	AACATAGGATTCTTCAGAGTTGGTATAATTCCCAAGTCTCAGGTGCTGCAGATACTGGAG	60	100	428714	LOC428714
A_87_P304733	GCCGAGCCACCACCCGGCCCCGTGCTGGGCAACAGAAGGGAGGCGAAGGGGCACGGCTGA	60	35	101749253	LOC101749253
T000989_G000698	AGATGACACTTTCCTGAAGAACAAGGACACCAGTGACACTATCCCACAACCTGATGACAT	60	100	419563	GBP1
A_87_P075291	CTCTCAGGGTACATGCCTGAGGAGATCTGGAGGAAGGCTGAAGAAGCTGTGAACGAGGTG	60	100	415846	CBFA2T3
T042282_G025369	ATCTGATTTGGACACGCATGATGTGCTACAGGTGCGTGTAAAATCAGTGTGTATCCCACT	60	100	100315731	MIR1593
T040533_G004594_CD74_414741	GCTTTGAGTTTTTCTGCACATATCCAATAGTTCCTTTACGAATGAAATCAGAAGCTGATT	60	100	414741	CD74
A_87_P100116	CGCTTCAGAAGTGACTATGTGAGAAGAAACGTGGACTGCACAGAGTAGAAAGTTCAAATT	60	100	396161	HPCAL1
A_87_P163123	CGTCTTCTTTACCAAGTTCACCTCAGGGGTATCCCTGGGCATCTCTACGCTCAGCCTGGA	60	100	419679	MFSD2A
A_87_P024174	AGCATACAAGGCACAGACTTGCTTAGCAGAAAGAAATGTGAAACCGCTGCTTTCGCTTGA	60	98.3	100857277	SLN
A_87_P207948	TTACTTGAAAAGAGTGGAGATCATGGCTCAGTGTGAGGAGTGGATAGCAGACATACAGCA	60	100	421463	BIRC6
A_87_P102916	TCTATGATTCGCTTATGAATTGTCACTGGCAACCTCTGGATACGGTCACTTCTGAAATCC	60	100	420849	C2H6orf52
A_87_P286559	AATTTTCTCTGCCACATGAGGATAACGGACTGCACGTCCAATGTGCTGTTGTCAGAAATG	60	100	396093	NFKBIA
A_87_P037994	TTGTAACTTAAGAACAGAGCAAGCATGAAAACAACACCAAGGTAAGATTTATGGGTTTTG	60	100	395899	PRPH2
A_87_P066906	AACGCCAAAACCAAAGGCCAAAGAGATCATCACAGAAAACGCTACAACAGGAGGCTGAAA	60	31.7	421543	AGT
seq_RIGG01887	TTGATTGAACACGAAACGCAGAAGCTTAAGTCCCTGGATGAGAATCACAACCTGCACATG	60	100	416204	STK10
A_87_P235363	GTCTCCCCCGCCATTTTTAAGATCAAAATTTGTAATAAAACCTGGAAAAATAACTTGCAC	60	98.3	396446	ATP2A2
A_87_P275368	TGGTGAATAAGCTGAAATGGAATCTGGCTGCAATGACCCCCCACGACTTCATTGAACATT	60	98.3	396341	CCND1
A_87_P034466	TGTTCAACACCTGAGTGATGTATTCGATAAGCCAGAAGTGACCAATGTCAAGTTTCTGTT	60	100	423917	HSPA12A
A_87_P037755	TAATCTCCAGGGTGCTATCAAGAAATGCTGACAAAGAAACACGGAACCCTTCACCGAACA	60	100	395484	OTOR
A_87_P176033	GCAGTTCATCACTCTCTTTCTTGTCTCCTCATGCATGCAGTTAATTGGAGTCAATGTGGT	60	100	416935	SLC2A11L1
A_87_P041757	AGAGAAAACCTTGGCTGGATGGATAACCCAACCCTATTTTGCTTATTTGTGGCCCACTGT	60	100	107054554	LOC107054554
A_87_P020509	TTGAAGCAGCCTCTAGAAACACATCCACTTGATCCAGGTAAAGCCTTGCCTTCTCCTAAT	60	100	416730	PLCB4
A_87_P090751	TTGGGGAGTGGAGCTGGATGGGAGCCTCGGTCATCATCATCCACTCCTACTTCAACGTGT	60	100	107050083	LOC107050083
A_87_P015376	TTGTCTCCTTGAAGGCATGGATAATACTTTTGTATCACTCTGATTTCACCATGGTATAGA	60	100	107054267	DPEP2
A_87_P011998	TGCTGCAGCGGCGGTGACAACAGGACACCTTGCAAAGGGGCCAGACAAGCAGGAGCAGAA	60	100	101747763	GTSF1L
A_87_P022113	GGAGAGACTAAGAGCATTGCAGCTACTGATCATGAACCAACAGATGCGCGGAAATCATTT	60	100	428771	ENPEP
T003927_G002493_LOC423629_423629	CAGTTGTCAGTTAATCACTGCTGTTGCTTTGGTGACCATTAAAACAGTGCAAGTCACAAC	60	100	423629	LOC423629
A_87_P296223	ACCTTCCAGGACAACTGAAGTGTAGTTAAGTTTCCTGCTAAGAATTGCTCAATGGAAGCT	60	100	422932	SUCLG1
A_87_P023946	TGTAAGAAGCAATCAAACAGAATTGATACTATCCAAGAATCTGTTAACAGATCCTGTCTG	60	100	418386	NIT2
A_87_P053646	TTTTAATTTAAGCACTAGCGCTGTTACTAAACTGGGCCCTGTGAGCAGTAGGAAGGCTGT	60	100	421175	ARL8A
A_87_P011031	TAGTCACCTATTTCTTCCCCAGAAAAATGGATGAAGTTGACCGTAAAACTTGTGTTGAAA	60	100
A_87_P010997	AGTTCCTCTGTGCTGACCGCGTGCTGAAAGGGAAGGATGCCAGCTGCTTAGCAGAGAAGT	60	100	100858990	CNPY3
A_87_P258488	TGAAAAAGAAGAAAAGGAGAGCCTCCTCTGAGAGTAAGTGAGGAGGAGACTAAACATCAC	60	95	417588	NSRP1
A_87_P079209	CCGTTACCAGTACTTCGTGGTGGACCCCATGGCAGAGTACAACATGCCACAGTACATCCT	60	100	424568	PTPRF
A_87_P105953	CGCAGTTGGGAGAGCACGATTCCAGCGGAAACAAAATTTTAGATTTAATTTTCTAAATAT	60	100	417700	SLC26A3
A_87_P062521	ATCACTTCGGGGGGCTTTGACTTGTCTGGCTTCGGCAGCCGCTACTGTGGCAGAAGGTGC	60	100	107057530;107057550;107057560;107057561	LOC107057530;LOC107057550;LOC107057560;LOC107057561
A_87_P066396	TAGCCTGAAATCATCATTAGCATCTGGCAGCTTGGACAGCAGCCAGAAATATTAATATGG	60	100	100857105	SERPINF2
A_87_P059471	GAAAGGATGCTTCGTTTGAGTTTAAACATTGACCTGGATGCAAAGGTGGAGGAGGAACCT	60	100	374163	HSP90B1
T040718_G013781_LOC429272_429272	ATCTCTGATCAATTCCCTTTGGATCTCTCTGCTTTCAGCCAATAAAAATTGTTGAGCAGC	60	100	395350	MYH7
A_87_P110943	TTTTTGGCCATTCCATGGGAGGTCATGGAGCTCTTATTCTTGCTCTGAAGAATCCTGGAA	60	100	418856	ESD
T037632_G011621_IGF2R_395817	TTATGACTGGATTAGAGTGACTACAGAGAATCAGTGTTCAGGGCCATAGAAGCAGAATTC	60	100	395817	IGF2R
A_87_P294108	GTAAGTAGTAGTCGGCCTTATACAGGCAATGTATGCTTTCTGATAAAGCTTGAAGGTGCA	60	30	107049353	LOC107049353
T002671_G001740_MGAT5B_427801	TGTCGACTACAATAACTCCGAGGAGTTTGAAGCTGCTATCAAAACAATCCTGAGGACCCA	60	100	427801	MGAT5B
T006361_G003992	ACTACAGCACAAGAAGAAACTTAAACGTCCACAGGCACTGGTACCTGCACTTTTTAACCT	60	100	425734	HEATR1
A_87_P034433	AACCTCCTCCAGTGAAGCAGGTGGAACAATTAAGTATCTAAGACTATAAACACTATTAAG	60	100	424494	BCAR3
seq_RIGG08541	ATTGTCAACCTCTACGACAACTTCACTGTCTACAACCAACGGGTGAATGGCAAACACACA	60	100	424937	ECEL1
T021918_G013442_LOC770974_776450	AGAAAATGAGATTCAGTTTCTCAGTGGAAGGCTATGATGATGCCAGGGAGGTTTCTGACC	60	65	100859631;101750114;107049065;107049194;107049558;107050056;107050146;107050320;107050530;425218;425825	AGWCL;SRM130L1;LOC107049065;LOC107049194;LOC107049558;LOC107050056;LOC107050146;LOC107050320;LOC107050530;LOC425218;LOC425825
A_87_P018841	CAAATGACTGCAGCAGAGAAGATTATCTAGGAGGAAATGGGAACCAGTAGCTAATGAGAA	60	100
A_87_P102726	GTAGAACTTGTGTTACAGTTACTTACAGAGTAACAGAGATAGGAAATCTCTGAACTTGTA	60	100	420795	ICE1
A_87_P097821	CCTCTCCCAAAGAATGTTTAAACAGACAAAGTACACTGGAATTCTACTACATCATTTTTC	60	100	421371	TMEM206
A_87_P022626	CACCATGACCTCTTTTGTCAGGAAGTCTGCACCTATCGTAGCCTTGTACTGGTTACTAAA	60	100
A_87_P293825	TGTGGAGGTGGAACCTGGTCAGCTTCTGTTTCGATTAAATAAAACAGAGTATTTTTGAAA	60	96.7	421940	PDIA6
T028973_G018266	AGTTTTAGGGTCATACCCGCAACTGGGAGATAACTATACAATCTACTGTCTTTCCTAAAG	60	100	777838	MIRLET7F2
A_87_P038121	GGCATTTCAAAGTCGCATGGACGAATGTTTGCTGATTAAATAAAAACAAAGCAAGCTTGA	60	98.3	395277	PARK7
A_87_P067156	ACCTTAGTCAGAAACTAACACTTACCCAACTGACAATTAAGCTGCTGTGAGGTGGGACCA	60	100	417346	CD7
A_87_P103056	AGAAGCCTACAATCTCTTTGCTGTGAATGGCATTCTCTTCAATCATGAAAGTCCCAGGAG	60	100	420890	GMDS
A_87_P023243	AGTGGGTCAACGGCACCGTTGGGTCAATGGCACCATTGGGTCAACGGAACCAATACCGAA	60	100
lip_CFTR	GTTCTGCTGGAACAAGAAGACAGTGTATTTGCTTCTTTTGTACAAGCAGATAAGTAATTT	60	100	423072	ABCC8
A_87_P308932	TATGAAGAGGTCTCTGAGCTCACCAAGGAATTCGCTGATTGCAAATACGATCCCTTGGAT	60	100	768861	DNAH17
A_87_P075216	AACATCCTGCAAAAAGGAGAAATCATTACAGAGTAAAGTAAACCCAGTTACTACAATCTG	60	31.7	418159	CECR5
A_87_P085516	AATGGATTTAAATGTTACTGTTTTGGGAGTCTACCAGTTGGCCTCAGCACCTCTAAAAAA	60	100	423403	TDP1
A_87_P036020	GGTTCTGAAACTACTTATTCATATGCAGACAGTGTAAAGGACAACAACAATAAAACTGTC	60	100	419844	RASSF5
A_87_P011509	ACCTAGGTTTTTGGCAAAGTATTTTGTTACCTCAGTCTGGTATCGATTTGCTGTATTTTT	60	100	417089	RALGPS1
T000112_G000083	TTTTGGGTGTTTTGTCTTCATTGTTGTGTCCTATGTGCAGATCTTCGCTGCTGTGCTGAG	60	93.3	100857194	OR14J1L34
A_87_P194448	TACTTTGGCATGTTCAAGCTGTAGAGAGGAGGGGCCCAGCCCATCACTGTTGAGCCAAGG	60	100	395485	CD40LG
T032638_G013239__NES	AAAGTTGAAGCAGCAGAAGACAGAAAGGATGAACTAACAGCGCCTGGAGTAGCATCTTTG	60	100	395890	NES
A_87_P057856	GATTTCTTGCCAGAATCACTGTCTCTTTTGCCATCAAAGAGGGTTGTTAAGTGGAAAAAA	60	100	418717	IL18R1
A_87_P270728	ATGGACAGGTATCTGAGAACTCACTTCTTGGCTCATCTTGGGTCCAGAATTACATTTTGG	60	96.7	424289	CCNT2
A_87_P106718	TTGTTTCCGAATGCTCCATTACGATGCAGAAGGCAATAAGCTGGGAGACTTTCTTGCCTA	60	100	768769	SNAPC3
T039321_G001244_LOC769242_769242	GAGGACTCACTGGGAGCAGGCAGTGACGGCCATCCAACATGCTGCCAAAGGCTTTTTGTT	60	100	769242	TBC1D24L
A_87_P016856	TGGTGACCTGACCCGAGAAATCTCTCTGCTGGCAGCATAATAAGGGGGGAAAAATAATAA	60	100
A_87_P117483	GCCTGCTCTCAAGGTAAAACATTTTATAGAGTGTCTGTTGACAATACAGATTGTACAAAT	60	100	423441	ATG2B
A_87_P061126	CCCGCAGCCCCACAGACGCCCGCAGTCGCCCCAATGCCCGCAGCGCCGCCATCTTGCCCT	60	30	427946	ATN1
T024021_G014890_TNFRSF1A_777018	CCTTGACTAGAGAGAACCCTTCTACTGTAAATACACTAAGTACTCCAAATTAAAATTCGT	60	100	418325	TNFRSF1A
A_87_P012814	TGGTATAGAAAGATCTCCCCTAGGAGATCTCTCTCACCATCCTAAAGGATGACCGAATTC	60	100	420558	CDK6
A_87_P014715	GACAGCACTGACAGCAACTTTATGGCTTTCCTCATAGGGAGCAGATTTCCTGACTCAAAA	60	100
A_87_P153868	TTTCCTAAGATGTGGATCAGGGAGTCGTCCATTTCCTTCGCTTATGATGAAAGCACGGAA	60	45	101747994;107053949;107056653;768407	LOC101747994;LOC107053949;LOC107056653;LOC768407
T032417_G020329_TMEM28_769051	TTGTGTTACCGGACAACGACGAGCTGATCTATGGAGGCTTGCCTGGCTTCATCTGCACGG	60	100	769051	FAM155B
A_87_P305523	CTTTGTACCTGGAAGAGAGAAGGCACAATCAGCCTGACCATGTGTGGGTTTGAGACTTCT	60	100	417447	LOC417447
A_87_P286838	ATTTCTCAGCATATCTCGGAGAGTACAGGAATGTGCTTTCTGCACTGGAAACGCTCAACT	60	98.3	419154	NECAB3
A_87_P011744	TGCAAATGATGAGAATGTGAAGTACATCTCCTGTTCCCTGCTCATCCTTCATGCTGAGGA	60	100	421249	ABHD12
A_87_P068836	ACGTCTTGTACCAAGTCGTATCAAGCTTCTAAAGCTGAGCAGAGTACTACTGAGATGAAC	60	100	417091	ZBTB43
A_87_P018255	GGCCAACTTTTCTATCTTGTATAAACTGTAACAGGTGACATGTTTCCTTGTTGAGAATAT	60	100	420737	AOAH
A_87_P075686	GGTGCTGCCTTACATCCCGGCCAAACAGAAACTCAAAACGAAAAACTGACGTCGGTTCCA	60	100	415313	C10H15ORF59
T000450_G000336_PPP1R12B_395478	TGACGACATTGATGGAAATGAGGAAGTGAAGGAAACTCGGCATGAACGACTTTCCAGGTT	60	35	415401;427211	SLTM;IQGAP2
A_87_P199038	CTTCTCCAGATATGACTATCAGAGACAACCAGACAGTGGAATCTCTTCAGTCAAGTCTTT	60	98.3	416017	RPN1
A_87_P017610	CCTCTCCTTGTCTTTTAGTTTTTTCCGTTGCCTTTCTCAATTATGGTGATTTTGGGGATG	60	100
A_87_P057111	GATACAGACAGGCATGAATCAGAGCCTATATCTGCTATAGGATTAAAGTATGGGTGTCCA	60	100	416708	ENTPD6
seq_RIGG19722	AAAGATTGGTGATACAAACGAGAAGCCTCTGCTTACTAGACAAGAGCACCTGGATGCTGA	60	100	426162	TBC1D1
A_87_P116878	CCTCACTATTACTTCTGCACTACTCTGTTTAACTGAAAAACTTGTATTTAGTAGGATGTC	60	100
T000187_G019751__MICAL1	TAACTGGAGAGTCAAACCTGATTCTGGGGGGCTCGGAGAAGTACCCCACCTGGAAACGCA	60	91.7	429474	MICAL1
A_87_P088226	TGAAGGAAGATTCGGGGACATATCACTGCCAGTACCAGGGGTTGGAGCCTGCAGGGACAT	60	100	100858675	LOC100858675
A_87_P085486	GGGGGTAAATTTTAGTTCAAGGTAACGATGAAAACCAAATTGTAGATCTGAATCTTCTTG	60	100	423394	GALC
A_87_P014946	CAGTCATTTAGATTGCAGTCTTGCCTCCTAGTAAAGTTTGGTGTCGGAGTGCTGCTCTTT	60	100	423617	PARG
A_87_P305328	GTGCTGCAGCTGCAGAAGAGTGCGCGGTTCTTCGTGCCCGGAGCGCCCTACACCCTCCTG	60	100	426611	C4
A_87_P022376	TGCCAAGTTTTTTCTCATGGACAGGGATGTGGAAGAGGTCAGCAGTGATGTTGCTCAATA	60	100	422653	RASSF6
T005607_G003545__C9orf171	TTGGATTTTTCATACGGGCTGTACATCGAAAGGACAGATGGAGGAGTCCCTGAAGCAATA	60	100	417168	CFAP77
A_87_P024490	TTTCTCCCTTCCAACTCTCCATCCCCAGAAAAGTCAATTTTACTTACAGGAAGCTAATGT	60	100
A_87_P136838	AGCTGAGGAAGAAGCGGCTAATTGTTGTTACAAAGTCCTCAAATAAAAAACAGTAATTCC	60	100	417350	SEC14L1
A_87_P068371	AATCACTATCAAACTAGCCAAGGAGTCCCTGAACAATCATGACTCTGAGGCTGCTTCTTG	60	100	417201	LRRC8A
lip_MAPK14	AGCTGGAGATTGAGGAATGGAAAAGCCTGACTTACGATGAAGTAATCAGCTTTGTGCCAC	60	100	421183	MAPK14
A_87_P025296	TCCTCAAGGGAGGTCTAGAAGCTGAGCAAAAAGGCACAAATGAGACAAGAATGCAACCAA	60	100	421621	SASH1
A_87_P070061	ATTGGTATTCTGCACCCACGGGGAGGAGCTGCCCTTGTGAGACCTTTCAACAACCGAGAG	60	48.3	101747236	TLDC2
T040444_G008995__MAMDC4	TTCGACAACATCACTTTTCAAGATGATGGAGCCCTCCCGGCCTCACAGTGCAGCATGGCT	60	43.3	101751695	MAMDC4
A_87_P114033	AAGTGGCTGGACGTGATCGAGCGGGATCTCCATCGGCAGTTCCCCTTCCATGAGATGTTT	60	100	417011	TBC1D10A
A_87_P194048	TACTGATGGCTTTCCACATCCTTAGAGAGAAAAGGGAGAGCTGCATAGTCAGAAAAATGC	60	96.7	395170	RGS9BP
T020664_G012660_KIAA0319_428476	CTTATGAATGGATCAATCAGAAATGGTGTTTCCTTCAACTACAGCTCCAAAGACAGATAA	60	100	428476	KIAA0319
lip_DPM2	TGGTGGCTGTAGCGAGCTGGATTTGTCCTCAATAAAGGTCTCTAAGGTCTTTGTTCTTCT	60	100	771539	DPM2
A_87_P125413	TGTATGGTAAATGTTTGAACAGTGTCACCTTCTGTTCTGCCTCCTTCACCTACAGGAGCA	60	100
A_87_P283823	CTGCCTACATGTAAGATGCATTCTAGGCTACGTGGTTGTGGGAGTTGCAGAATTCTCATT	60	25	395416;422341	ABCC1;CAPN6
A_87_P246478	GACCCTGTAAATAATGCCAAAAGATACTTCCTTCAAACTGAAGATGCAAAGGGGACACTC	60	100	417795	PUS7L
A_87_P080276	TACATTGCAAACCTTCGAAATAACTGCTGGAAAGAGAAGCAGCAGAAGGAAGGCTTGCTG	60	100	423707	DNAJB12
A_87_P085796	AAGCCAGATCCAAACAGCAGCAGTTTCAAGAAGCCAACTGGAGAAATGAACATTGCGTCT	60	100	423471	TRAF3
A_87_P021535	GATGGAGTGCAACATGCCTTTGAGGAACTGGTGATAAAGATCCTGCAGACACCAAATCTT	60	100	425531	RAB18L
T009624_G005984_SOX18_374200	ATATTGAAAACTATGGCTTGCCAACTCCCGAGATGTCTCCCTTGGATGTCTTGGAACAGA	60	100	374200	SOX18
A_87_P098661	GAAAACAGTAAGCATGAAAGGTAACAGAACTGCGGGTTCTCGGCATGTCCAGAATGGTTT	60	100	421588	WTAP
A_87_P018274	TAATGCTGCTGTGCGTGAAAAAGACGATGTTTATGTTCTCATAGAAGAATAAAAGACGTG	60	100
lip_TFCP2L1	TTCCTCCCTCCCTTCCTCTACAGTCTTAAAAACTGAGGTTTCTGCATATTGCTTAGAAAC	60	100	424238	TFCP2L1
A_87_P066361	TATCCAATCGGCAGGCGATTTTAAATCTCCCATAGCTAATTCTAGATGCCCTTTAATATT	60	100	100859747	PITPNA
A_87_P058066	CTTTACAGCTGAAAGAGAATAAGCACCATGTTGGAAAGAATAATGATGCGAAAGCACAAA	60	100	420171	CPA6
A_87_P037776	CCAGCAGAATCTCTTTCAGAAATTCTGTGACAGAAAATTCCAAGCTCTTTGTTATGCATG	60	100	395581	HTR2B
A_87_P054821	GTCAAATGCTAGTAAAGGTTTTGCAGCCTCCTTTTTGCACAGAGATGCTGGGTTGGGATT	60	100	427283	NANS
seq_RIGG11401	CAAGCAACAAATATGAATGACTTCAAGCGAGTAGTTGGCAAAAAAGGAGAGAGCCACTAA	60	100	426854	TXNL1
T011323_G006992_MMP9_395387	ACTTCGACGCCATCACTGAGATCAATGGAGAGCTGCACTTCTTCAAGAATGGGAAATACT	60	100	395387	MMP9
A_87_P058276	ATGCAATAATTAGCTTTAGGCCCTCTGATGTAAGACCCATTTTCTCATGTTTGCAAGTTT	60	100	427238	HAUS6
A_87_P007958	CAGAAGTTCCATTTCATTTTAGTCGTATGAGGTGCTATTATATTTAGACTTATCCTGCTG	60	100	416776	CDC45
A_87_P298538	TGGAACACCTGAGCTCAGAAAATCGTGGATCTGAAGCGAATAAATTCTATTGGAACAGTG	60	98.3	415551	RPL4
T037730_G011298_RARB_396266	TTTTTAGCAGTTGAAACTCAGAGCACCAGTTCTGAGGAACTTGTTCCAAGCCCTCCTTCA	60	90	396266	RARB
A_87_P024597	CTTGCAAGCGTGAATATATTACTACTTCTGGATTACAATGGTTTGTTTTAGACTTTGCTG	60	100	421600	PRRG4
A_87_P128238	GTGGTCACTAGCAAACTTTTAATATCATGATGCAACATAGAAGCCTTTTTCAGACTATAG	60	100	423302	PRKD1
A_87_P035952	ATCAGCTGATACAGCAGCTATTGTTTGGGACTGTACTACTGGCAGACAGGTGCAAAAAGT	60	96.7	416366	WDR41
T010076_G015926_RUNX1T1_395503	CCAAGAGATTGCTAATTGCTGTTGAAAGCAAAACGCTAATATTAAAGTCACAACGTTCTT	60	100	395503	RUNX1T1
T006362_G003993__DNMT3A	TGTACCCACCTGTCCCTGCTGAAAAGAGGAAGAGCATCCGTGTGCTGTCGCTGTTCGATG	60	93.3	421991	DNMT3A
A_87_P311492	GGATGGATGTGAAAGCATGTTTTCAATATACTGCAAACCCTCGTAATTTAAATCCAAGAA	60	100	396226	ITGA6
A_87_P077486	CAAAAGCCACACCAGAGGACTTGAAACGCAATTACACTTGTTATGCCAGAAATGCCAAAG	60	100	424908	IL1RAP
T001495_G001013_PPP6C_772354	TTTTTGTTTTCTGTAGATTTTAAGAGATTTCAGCAGCAAAGTTCCCGCAGCCGGGGCCGT	60	100	772354	PPP6C
A_87_P217003	TTTTCAAGGCTTGGGCTGTTTTCAAAGGCAAATTCAAAGAAGGTGACAAAGCAGAGCCGG	60	100	396385	IRF8
A_87_P295953	TATGGTGTCAGGAGTACATCACATAATTAAATGCAGACCTCTGGAGACCTGAGTCCTTCA	60	96.7	422917	KDM3A
A_87_P215838	TCCTTTCCTTCCTAGTTTCAAATGTATTGTAGCACTATTTTGGTATTTAAGTTGGGCCTA	60	100	423289	ARHGAP11A
A_87_P026301	AGCAAGGACTTTGCTGCTGTGGATGTGGAGCTGGTGAAGCTGCTGCAGATGCTGGAGGAA	60	100	424588	HECTD3L
T025989_G007314_LOC428249_428249	ATGTGGTGGACTAGCAAGCCTTGCTATGGAAAAAGCTGGGCAGTCCTGCAAGGGGGAGGT	60	31.7	107055368	SSBP4
T002530_G001658_RPL19_420003	AGATCAGGAAGTTAATTAAGGATGGTTTGATCATCCGCAAACCCGTGACCGTTCACTCTC	60	100	420003	RPL19
A_87_P234588	AGGAATTATGGTAAACGCAGAGGGAGAAACCAGCAACAAATTGCTCGTCCTTCTCAAGAG	60	100	417598	NCOR1
A_87_P037813	TGTTGGACAGGCGGACCCAGCGAGACCTACAGTACGTGGAGAAGATGGAAAACCAGATGA	60	100	395535	OLFM1
lip_THRA	CAAAAAACTGCCCATGTTCTCGGAGCTGCCGTGCGAGGATCAGATCATCCTGCTGAAGGG	60	100	396251	THRA
T041035_G002704_LOC768980_768980	AAGGAATGGGAAAAGAAGCAGACTTAAACCCGGCAGTGGGAACACCTGCCAGGCCCCACT	60	100	427621	AFAP1L1
A_87_P024777	CTAATGAAGTTGTTTGCAGTTGCATCCTTAATCTGTTCACTTTATTCTGTGTTTGAGTCT	60	100	420757	ITGA9
lip_GK	TGCAGACTAGGTTAGGCTTTTAATTACTTCCAGTTCTTTCTTGTACTGAAATGCTGTATC	60	100	395861	KRT19
A_87_P057446	TTACATTGTGATGCAGTTTGGACGTGTGGCAGATGATGCCTTCACCATGGACTACAACTA	60	100	395321	TULP1
A_87_P095041	GTGTTCCTTGTTCAGTGAGGCTGAGTAAAGGTCCTTTCTTAAGTTATAGGGAAAGGAAAA	60	26.7	408048	PCDH10
A_87_P151298	TTAACGCTCTTCTCCTGCTGACCATTAATGTCTTTCTGTGGGGATATTTTGGCTGAGGTG	60	100	424625	SLC5A9
A_87_P316207	CTGAAAATGCTCACAGAAGCTGTACTCGTAGTGCTGTCTCTGTACATTAACTGTGCCTCA	60	95	419792	BCO2
A_87_P131708	ACTGCGTCAAAGCTTCTGGTTGTGATGATGGTGACTATAGTGCTGGTTTTATCGACGCAT	60	100
A_87_P021630	TTGCAAGTCTGAACAGCCAGACCTTGTAACAAGAAAGGGGATAAGCCACATTTTCTTAAG	60	100	395218	FBP1
T036232_G007268_LOC431550_776124	TGAAGATGAGTGAATCGAGTCCTTTCATCTCTTTGTTTCTCTTCTGTGGATGCCAACTGC	60	100	416075	CADPS
lip_PROX1	ATGATCTGATATACAGTCAAAGAAAGCATCTTCACCTCACAGTGCTGAGGCAAAGGAAAG	60	100	395802	PROX1
A_87_P118363	TTATTTTTGGGTGTACTTCGTGGGGCTCAATGGGATCTGGGTGCTGGTGCCCACCGCTCT	60	100	100857622	LOC100857622
A_87_P116458	TTGCTTCAGGGAGAGTAAGTGTGCTGCATACCAATAAACAACCGTCAAATAATGTGTGCC	60	100	107052569	UMAD1
T036027_G022449	ACAAGTATGAGATGCAGGATGTAGCTGACTTCTACATTACCACAAAGCGGGAACATGCAG	60	100	100858385;107050811;107050930;107050931	LOC100858385;LOC107050811;LOC107050930;LOC107050931
A_87_P118758	CTCCAGTTGCTTCTCAGATTAGTAGAACTCTGAACATTGAATTAACTTTGGAATTACTGT	60	100	426815	SECISBP2
A_87_P032025	TAAACCTCTTCCCAGTCTGTTCAAAGCTTGACATAGTGAGACCTAAAGTGTGTATCATGC	60	100	427210	POC5
A_87_P119788	CTTTCAGTATATAGTCCCTGCATAATTTGTAATTGTATTCTCAGTATGGGTGAATGCCAT	60	100	426304	ANKRD46
seq_RIGG05671	GATACAGAGAAGAAATCAATTATACCTCTGCCCCATCCTGTGAGACCAGAAGACATCGAG	60	100	424333	NAA20
A_87_P078721	CCACTGAGTGTGCACAAAATGTCTGCAGTGCAAGAAAACAACATCAGGAACTCTCCCAAT	60	100	424444	SMG7
seq_RIGG10320	GGATTAAAGTGATTTCCTATGGAGATGAATACACAGACCTGCCCGAGTACTTTGGGAGGT	60	100	419714	FAM118B
A_87_P009488	CTGAAAGTTCATCTGGAGAAGCTTTTGGAAAGCCTTCCTGCCCCGAGGGGGTCCAAGGAC	60	100	395836	MERTK
A_87_P022316	ATGGTGTTGAGAAGAATGATGACAAGGCAGAGGATTTGAAAAACAGGGCAAAACAGTTGC	60	100	429105	COA7
A_87_P104408	TGAAGTGAATATACGTAGAGAGATGGCAGAAGCAATGTTCCGACAGCTGCTGGAAACAGA	60	100	430761	KIF20AL
T012977_G007993_DCX_374242	ACACTGTGAGAATTTGTTTTCAGGTCTGACATCCTACAGGTCACTTTTTATAGCAAAAAA	60	100	374242	DCX
A_87_P018780	AAGTAGCAGCATTTCATTGCCTACATTGATTCCTTCCTGGTAATGTGGTAGGCTAGCAAT	60	100	422904	CTBP1
A_87_P128348	TCTGCAGTTGCTTCTGAAGTTCCTTAAAGACAAAGCCAACCCGCAGGCCGACCCCAAGGG	60	100
A_87_P021966	GCTGACTTCCGTTTAATTACTTAGGTCACGTTCAACTTGATTTTTGCCAATAAAATTTCG	60	100	418601	PRDX4
seq_RIGG16568	GCAGCAATGGCATGGACTGTATATGAACAGATGATGGAAAAAATGGGCTTGAAATCTTGA	60	100	420717	SLC25A38
A_87_P036627	ATTTAAGAACCAGATAAACGTCCTTCAGGTGCATTCACTGGGCATGTGTATATTGTGTGT	60	100	415730	BRD7
A_87_P113658	GCCTGGCTGGACCACTCTATTAAGCAGCTTTCAAGGAATGATTTACTCAACAGTTACGTT	60	100	395238	WFDC1
A_87_P114723	TGGAATGGTAAAAATATGACTCCTGGGGTAGTCCAACCACTTCACATGAAACACAGGACA	60	100	769120	GCNT7
A_87_P170518	CAGGAACACCAGGCATTCCCAGTATATCTCTAGTTAAAAAGCAAGAGGTTAATTTAATTT	60	100	107051794	C4H4ORF32
T036458_G017073_BRCA2_374139	AACAGTTCATTGAAAAGCAGTTCTGAAGGAGCTGATGCTCTCCAGAAGGACACAGAGGAA	60	100	374139	BRCA2
T001539_G001038_MAN1C1_419588	CTTAAAACACACTTACCACACATCAGATCTCATTTAACTTCCCATTATCGTTTTTGTGCT	60	100	419588	MAN1C1
A_87_P017535	TTGCCTGATATCAAGCTGTGCCAGCTTAAACAGGGTCTGCCTTTCAGAAATTTGTATATT	60	100	418247	PFKFB3
lip_ALDH8A1	GAGCAAAGGATTCCTATGAGTTCTTTACTGAGGTCAAAACCATCACAATAAAGCACTGAA	60	100	421695	ALDH8A1
seq_RIGG05835	TCCATGAATATGCTGATGTGGTGTTCACTGCTAATGATTCTGGCCACCGCCATTATACCA	60	100	396277	TTR
A_87_P050246	TCCGTGATATCAAGGAAAAGCTGTGCTATGTTGCTCTAGACTTTGAGCAGGAGATGGCAA	60	100	415296	ACTG1
A_87_P058231	ATACAATAAATGTTCTGTGGATAACGGAGGCTGTCAGCATTTCTGCAAGGAAGACCCTGC	60	100	395085	PROC
A_87_P322612	ATTTTTGTAATAAACAACAAAAGTGGGAAAACTATCTCGACCAAGTCAGCTGCGAGGCGG	60	96.7	424865	IGF2BP2
A_87_P266998	GTTAGCAAAAATGGGTGGATTTTCAAATAAAATGCAGCTTCCACAGAATTTTGTTACGGT	60	100	425991	PICALM
A_87_P012578	GGTGAGCTGACCTGTCTGTTGATTGGAGACTCCCTAGAGAAACTGTTGATTGCTAACTTT	60	100	423379	SPTLC2
A_87_P069041	GCCGTCTTGAAGCTTAGCAATCCTGGGATCTTCCACCTTCATGAAATCAGTCACAAGGTC	60	96.7	107051609	LOC107051609
A_87_P012370	GCCACAGAAAGAAATATGACTTACAGGATATTTGCCTGGCAGCACGCATGCATTGCTATG	60	100
A_87_P050786	AAGTGTGTGCTGCTGTCATTCTTGCACTTTTTGCTATCTTTTCCATTCTGATTGCTGTTA	60	100	418863	FNDC3A
A_87_P220623	AGCGAAGGTTGCTGAATTGTTTACTAAGTGTACAGTATTTTATTGCTGGTCTAAAATCTG	60	100	770487	RFT1
lip_DGAT2	AATACACCAAAGAAAGCAGGTGGAAGAAGATCCCAGTGGGTGAGAAATTGGGCTATATGG	60	95	421309	DGAT2
A_87_P084336	AGATATTTTTGGCAAGAGCAAGCCTCGGTATTTCAAACGCACGAGCTCAGCAGTTTGGAA	60	100	423138	INCENPL
seq_RIGG00523	AACAGCAATAAGATAATGGATCCCAGCTGTTTGAAATGGACCCCTCCTAAGGGAACTTAA	60	100	425530	KAT7
lip_DHRS7C_T040207_G000353_A_87_P066921	GTCTTAGAGCAGAAATGGAAGAATTTGATATTTCTGTCAGCACTGTCAATCCAACCTTCA	60	100	417304	DHRS7C
A_87_P247183	CTGAAGCTACAATGCAATGTTAGCTTGAGCATAGCATTGCAGGTGATGCTCACTCTCTTC	60	100	427396	DCAF12
A_87_P009414	CTCACCCTAAGCCACTTCGGAAAATGCTGAACATCAGAGCCTGAGAGAATTCACCACAGG	60	100	416236	SPIK7
A_87_P036861	TAACTAAAGCAGACAGAACGTTCTTCTAATGCTTATGAATTCTGAGCATGTGTATTCTTG	60	100	418003	ST13
A_87_P064536	CTCAAGCACATCGGTGTCACCCGCATGAACATCAACTCCCGGCGCTTCTCCCTCTGCTGA	60	100	770783	FAM167B
A_87_P010179	CCAGTGTGTCTGTGTTTTTGGTGAACCCTCAACCGTCAAATGGCCACTTCTCTACAAAAA	60	98.3	107056945;416347	LOC107056945;LARS
T002980_G001926_HSPB1_396227	TCAACCACTTTGCTCCTGAAGAGCTGGTGAGGAAAGGAGAAAGGGAAAAAAGGAAAATGA	60	46.7	396227	HSPB1
A_87_P140803	AGAAGGGCTGGCAGTATCGTTTCAGTGCCAGCTTCCTGGAGATCTACAACGAGTCGCTGC	60	100	101748559;417037	KIFC1L;KIFC1
A_87_P134033	ACCCAACTGCTCTTGTTTTTACGGGATTGTACCAAGCCAATGTTGTTCACTTGTATATTT	60	100	415478	LOC415478
seq_RIGG15189	ACTAAGTCTGACATAGACTTCCTCATTGAGGAAATAGAGAGATTGGGGCAGGAGCTGTAG	60	100	395743	GAD1
A_87_P179233	TGGGCATTGGTGTGCCCCTGATGCTCACCTACGTCTATGGAGTGGTAGTGCTGTCTCTGT	60	100	421988	RNF19AL
A_87_P018343	CACAAAATGCTTTGTATATTTTGTCTGGTAGAACCTTTACCTCTTAGGAAACATTCATGG	60	100	424831	ITM2C
A_87_P288178	AAACACTTCCAGCAAGCTAAAATGATTCTTGAGAATATTCCTAATCCAGACCATGAGGTC	60	100	427461	NAA35
seq_RIGG20290	GAATCTGAGAGTCATGATAAAGCTGAACCCATACGCCAAAACAATGCGACGCAACACCAT	60	100	415551	RPL4
lip_RDH10	TGACTAGTGTACTTGGAAAATGTGATAGGTAAACAAGGTGAATTTACAATGTAGCCGCCA	60	100	420183	RDH10
A_87_P129483	ACCAGATCTACGAGCTGGAGAAGCGTTTCCTCTACCAAAAATACCTGTCGCCGGCGGACC	60	100	100431103	LBX1
A_87_P055146	CAGACGGAAGCTAAGCTGAAGGAAATATTCACAAATTTCCTATCTACTTTTGAGGCATAA	60	100	374159	ATP5A1Z
lip_ST3GAL5	TGAATGTCTCAGCCCTGAGACAATTTATATTTAGCAGAAGCCTTCAGCATCGCTGCCTGT	60	100	407775	ST3GAL5
A_87_P196108	GTTCATTCTGAACTTAAGCTCAACAAAAAAGTGGCAGTTTGAGCTATTTAATGTGTATGG	60	100	416097	GXYLT2
A_87_P013842	GTGAATTATAATTATGTGAAACCAAGTTTGTATATTGACTTACAATACATTTAAGGAGTG	60	100	421672	HIVEP2
A_87_P243698	TGCACTCAAGCTGCTGCGGCTGCTCCAGGACTTCTTGTTCTCAGAGGGACACAACAACCA	60	100	425984	NBEAL2
T024150_G014973_GPR156_418333	CAGGGCAAGACTCAGCCCGTTGTGAACTTCAAAGAAGATCTGAAACCCACGTTTGTGTGA	60	100	418333	GPR156
lip_MIRN203_NW001471710.1	TTTCACAATTATGATAGAGAACTGTTGAACTGTTAAGAACCACTGCACCAAGGAGGCTGA	60	35	428667	LOC428667
T004631_G002926_LOC771272_776854	AAATACTGAAATCCGTCTACAACTTTGCTCCCATCTCAATGCACTGCAATAAATCCTCAG	60	100	395549	DBH
A_87_P305248	GTGCCGCAAACACTTGGAATCACAGTAAGGCTGAAGGAGAGCTCCAAGAGCACCCAGTGA	60	100	101751995	LOC101751995
T010331_G006400_LMBR1_373986	TGATTGACAATCACCTGCAATCAACAGAGCTGAAAACATCAACCTCATGGCATTCCCGTC	60	100	373986	LMBR1
A_87_P012329	TGTACAGAGTTCCACTTTAGGTTGTCTAAAATACTGCCTGAGTTTAGTAATTCTTTCAGT	60	100	422361	THOC2
T039274_G006555_IGF2_395097	TTTCGGAGCTGTGACCTGGCTCTGCTGGAAACCTACTGTGCCAAGTCCGTCAAGTCAGAG	60	100	395097	IGF2
A_87_P101951	GCTTTGCACTTACTGTTGAAAAATATTTGGAATCTTCAAAGCACAACTGGAGAAGCTAAT	60	100	420645	PLCL2
A_87_P167408	TTTTGACGTTTCCAAGTCCTGAGCAGCAAGTTGGTGCTGGGATAAGACTGTTTGGAAGTT	60	100	770224	CGGBP1
A_87_P309727	TCTTCTATGGGGGTGGAGTCCTTCTATGGGTGTTGCGGAGTCCTCCGACGGGCGTGGAGT	60	53.3	107050579	LOC107050579
A_87_P123673	GGAAAAACGGCCTTTTTTAAAGCGCTTTTATGTTTTCGTTTTCAATAAAAGGAACGAAGC	60	100	419056;430542	SPCS2;NEU3
A_87_P010754	TTGTTATTCACGTGGATCCAGAGTCAAGCACCATTCTGGTACAGTGAGTTTAAGGGTGAA	60	100	422551	ENPP6
A_87_P023028	TAAGACTCTGAGTGTTAAAGTGATGACAGACCCCACTGGAAAATCCAAAGGCTTTGGCTT	60	100	419674	PABPC4
A_87_P127778	CATCACTTGGAAAGATGCATGTTTGTTTCATATGTTTTGTACCTCATCTTACCTACATTG	60	100	423879	CFAP43
lip_LPL	AATTACTGTTTGCAATAAAGGTCTGGATCCTGCTGGTCCCACCTTTGAGTATGCTGATGC	60	68.3	396219	LPL
A_87_P221983	AACTAGAATGCATTCCTTGCTGTCTTTTGAGGGTTGCTTGTCCCTAGGAAGAAGTGATTC	60	100	420437	KMT2C
A_87_P133248	TTGCAGCTAATCCTCGAGGAAAGAAGGGAAGAGACCACAAACTGGGTGTTTAACTATTGG	60	100	395314	CHAT
A_87_P068846	AGTTCCTGACATTACTCAGACCCTTAATTTTCCCTACCATGGGGACAGCATTTGGGAGAA	60	100	416764	SLC25A1
T000809_G000579_VAMP3_419368	TGAAACGTTAACTTTACCTGGTTGCCTTAAGACACTCCTGTCAGTTACTAACAGCCACCG	60	100	419368	VAMP3
seq_RIGG09696	AAGAAGCGGAAACTCTTAGAGAAAAAGTTCCCTCACCTTGCTGTAAAATCTCAGAGCCAG	60	100	424977	MRPL47
A_87_P101396	GAGACACAAAGGATCTTGTGACCAACATAGAACGGAATGAACATGCGACACTATAGTGCA	60	93.3	420516	MRC1
A_87_P170563	GTACTCGAAACATAAAACCTTTACTAAGACATTGCTGTTTGAATAATACGTTCGTGTTGC	60	100	421096	RNF138
A_87_P245663	GCTTTCCTCTCTGACATACAGATCCAGGAACACAAAGATGCAATTCTTACAGCTGGGCAA	60	96.7	415594	DMXL2
A_87_P069256	TTGAATTTCCAGAGGAAGAGTGGAGCCAGATCTCAGAAATGGCGAAAGACATTGTGCGAA	60	100	373929	MAPKAPK5
A_87_P029856	AGAGCTGCTTTTATCCGCGATGTTATGATGCCTGGTGAATGGGATGTCTGTGTTACATCA	60	98.3	422358	SMARCA1
A_87_P024741	CTGTTAAGTACAGGGTTCCCACTGCAGCTTTTCTTGAAGACAAGCGATCAAGTAACCGTA	60	100
A_87_P017824	GATCCCATCACTATCAACAGATGCAAAAGCAGTCGTTTACAATGCTCATAAACTTCAGGG	60	100
seq_RIGG08086	AATAAAGACAACATAGACCCATACACATACCTACCTTTTGGAGCTGGTCCCAGGAACTGC	60	100	414832	CYP3A5
A_87_P023402	AAAGGGAAAGCAAAGCATCCTACCTGCTGCTAAGGGGAAACAAAGAATGCACTCATACGT	60	100
A_87_P176873	GTATCGAAGAATACTGATGGAACACAAATAATTGCATTAGAACATGTTCTTGCTGGACTT	60	100	420245	FBXO43
A_87_P126083	TCAACACTATAGACAGAGTCTTCTATTTGGTGGCAGACAGCGAGGAGGAGATGAATAAGT	60	100	422456	GAB1
T006994_G004386_SOX9_374148	ACGCAGCTCACCCGGCCTTAAAGCCACGTGAAGGCAAATAAATAAATAAACAAACCAATC	60	100	374148	SOX9
T002007_G001316_CPNE2_769166	ACCCGTACCGCTGTCATGCTCTATGTTCATTTTTATACTGTGTACATGTTATATTTGTTA	60	100	415646	CPNE2
A_87_P288993	TCTGTACACATTTACAAGAAGCACAGAGTTCAGTATGAAATGAGAACGCATTACACCTGT	60	100	421385	MRPS10
A_87_P052521	GTTTGGTCTCGAGGTGACGTATATGTTCTATTCTTTCAATTCAGATTGTGTAGCATTAAA	60	100	768824	ZNF706
A_87_P010861	ATGCACTATTCCGGTGCAATGGCACAGTTGGGTTGTGGAGGAGGTGCATCACTGTACCCA	60	100	418357	CLDND1
T033200_G020729__C20orf7	GATACAATGTTGGCAGCTGCAGCAATATACCAAGAGATGTATGGCAATAGCGATGGCTCA	60	100	416742	NDUFAF5
A_87_P239518	GTACTCCTGCTGGATTCATTTCAAAAAATAATTGTCAAACAGTGGATGTGTTACTCTGGA	60	98.3	417407	CRLF3
A_87_P015471	AGACAGAGGTGGGTTTTATCTGCAGGTAGTTAGCAGGGATTGCACAACCTCATTACTTCA	60	100
A_87_P105988	TTCTGGCTGAGATTCCAGACCAGTTTCTGTCCTACATGAGAGTCAGAGGAATAAAGCCAT	60	100	417690	CPNE8
T020097_G012298__SLC39A8	CTAACGGGGTTTGCTGCTATACTGTTGATTACCTTGTATGAAGGAAATATTCAGCTGTGA	60	100	430411	SLC39A8
A_87_P023694	CAGTGACTCAAGTCTATCAGTGGATAGGCTCCAGATATATACAGTTCACTCTGGTCTTGC	60	100	421281	MDH1
A_87_P071786	AATGCTTTACACTGAGAAGCATAATGCCCCATGTTACTGTACTGTTCTAGTTTTTAATGT	60	100	416615	C14H16ORF52
T010965_G006778_HHEX_396182	TCCAACGAGCAGACCATCGAGCTGGAGAAGAAGTTCGAGACGCAGAAATACCTCTCCCCG	60	100	396182	HHEX
A_87_P291188	AGATAAAGCTCCTCGGCAAGCAGACGTTCGCCTTCGTGACGTTCAAGAGCGAGGAGGAGA	60	100	416786	TRMT2A
A_87_P270168	AGATACTACTAGCTTAAACAACTGTGACGGTGTTGCTGGCAGCACATCTGAAAAATCAAG	60	100	427254	ZFAND5
A_87_P010873	TTGTTAAAATAGCAGAGTGCATCTGGGTGGCCTCTGCCTTAGTTGGAGACACGATGAATT	60	100
seq_RIGG18397	ACTGTTGCAGAAGGTGGAGGAGAACTTGGAGTTCACATGTACCTTCTTATTTTCTTGAAA	60	100	418369	ATG3
T003095_G001988_TXNRD2_416782	GAAATTACCAAGTTGCATATTACAAAACGTTCCGGCCTGGATGCAACAGTAACAGGTTGC	60	100	416782	TXNRD2
T024970_G015483_SFRS18_421796	GAAAAGATTTTAACTTGTCTCGGTATGTTAGCCGTGGATTCGATGGGATTCAGCTGTTGG	60	NA	NA	NA
A_87_P033962	ACAAGACATCTAGCTCAGACATGTTAATTGAGCAGTCAAAACATTCTAGACAGATGATGT	60	30	428552	FLRT3
T005268_G003327_KLHL26_420121	TTTCGATGTTTTGGCCGTGGAATATTATGTGCCTGAAACAGACCAATGGACAACAGTGAG	60	100	420121	KLHL26
A_87_P159343	GGACACACTAATTTGCCATCTACAAAACACATTCTTTTGGCTAGGGATGGGAAGGAAACA	60	100	423705	PLA2G12B
A_87_P166823	TGGAAGTGAAGTACATGAAGGAGATCTCACCCTACTTCAAGAACTCGGCGGCGGGGCCGA	60	100	426448	SNTA1
T012118_G007496__MUC4	TAAACCCTTACAGCAATGGTCTGTGGTGGCAGAATTTACCTACAACAGCAGCAGCTTTGT	60	66.7	101752124;107056772	MUC4;LOC107056772
A_87_P011240	AACAGATGCAGATTTGAACTGTGCTTTTACTCCTGATGACCAGCTCTTCTTTGGGTTTAT	60	100
A_87_P092286	TTACTTGTATTTCAAGCACAGGAGCAAGAGTCTGAAAGAATTACTGGAAAGAAAAATGGA	60	100	431599	ZNF366
A_87_P295863	AGAAAAATTCCACTGAATACATACACCCCTGCAAAAATTCAACCAACACCACTTGAAACT	60	100	427276	PPIP5K2
lip_PTK2B_T026733_G016564_A_87_P100411	TCATCTCGTCAGTCTTCTGAAGAAAGGAGGCGCCTGGTGACGCAACCCTCCAAAGGACTG	60	100	421998	PTK2B
T035300_G021758	TTTCTTCACCTGAGCTCAAAGTGAAGAGCGAAATAGACGAGCTTTTTAACCCTGAGCTTT	60	100
A_87_P269738	ATTCACAGCTTCCCGCTCAAGTACAAAATGGTCCATCACAAGAAGAGTTGGACATCCAGA	60	100	374180	ENAH
T000366_G000277_GNRH1_770134	TGATCTGAAGGAAACCATGGCAAGCCTGATCGAAGGAGAAGCCAGAAGAAAGGAGATTTA	60	100	770134	GNRH1
A_87_P030583	CAGGGCTACTTTCTTCGACCTGATCACAAAGGAAGTCTTCATGTTTTAAACAATTAAATA	60	100	421009	ZNF516
A_87_P077351	GTTCAACGTAGTTGAAAGTGAGGACCTAATTTTATTGCCAGGCAAAGGGGAAAAGGAGAT	60	100	424776	TRPC1
A_87_P194078	CTGGTGCTGGACATCTTGCTGAATTTATACAAATATCGTACTTTTTGAAATCTCAGTCCT	60	100	423269	TMEM229B
A_87_P324697	GCTGTCGTTCCTCCGAAGTTCTGCCTCTCCCGGATACAGCGCGACGAAGCTCTCCCTTAG	60	25	418792;429129	GPR180;SPSB4
A_87_P016915	CCTTGCTCTGAAAAACTCCAGAAAAGCTTATTTTACCAGTACCCTTTTTTCTCTATTTTG	60	100	421226	BUB1
A_87_P021855	AGAAAAAGAGATGTCCAAGCAGGGCTTGGATAAGCTTAGGAGCCAAAGTTAAGCTGTAAG	60	100	421631	IYD
A_87_P324786	CGTCCCGTCGCCCGGCCCCGCACCGACTCACCTCGCCCGGGGGCGGCTGCGCGGGGGGCG	60	33.3	417205	ZER1
A_87_P022055	ATCTTCAGAAACCCATCAGTGCAGGTGCATCTCTTCTGGTGCTGTGCAATATACAATGTA	60	100	769077	PDGFRL
A_87_P163013	GTGAGTTGCGAGAGGTGTTTGGACTGCCCAATTTTCTGTTGCAGAAAATTAATTTTAGAA	60	100	423739	ZSWIM8
lip_PIGX	CTTCTCCTTGCACAGGTGTTTGTATTTCTTGAATTTAAATGAACAGACTTGAGAAGTGGT	60	95	424859	PIGX
T039677_G003833_CACNA1E_424412	TTTTCCACCATCCGGGACAAACGCACCAACACCTCCTGGCTGGATGAGTTCTCCATGGAG	60	100	424412	CACNA1E
T039307_G005065_PLA2G4A_396394	GCTCTTGAAATAAAGGGCTGTGCACAACTCCTGAAAACATTTTCTTGTGAATTTTCAATT	60	100	396394	PLA2G4A
A_87_P022283	AGCTCTCAAGATTTTTGGACTGATGTCTTTCTGGCTGAAGTATGAACGGGCTTTACAGTA	60	100	768673	CD200R1
A_87_P015019	ATCTTACACATTCATGTACGGTCAAGGTCTCTGCTATTTTTGCTTGTTTTTCATTGAATC	60	100
A_87_P064966	ATTGATTTGATCCAAGACGTCGTCATTGTAGTAATCCTCCTCTTTGAACAGCTCCTCCGC	60	40	427993	IL1RAPL1
T020892_G012806__LYRM4	GGCAGATTTTAATTAATAGAATGTCAACGTGTCAGAAAATTGCTCTGATGTCTGTGAGTA	60	30	423269	TMEM229B
A_87_P230788	TCACCCAGTTCAAAAAGGGACACCCCTTTATGTAGAGATTCTTTTTTATTATTGTATGTG	60	100	426789	KAT6A
str_DNAJB4_T014497_G008916_424550	CTGGCAAGTCTGTGCTTTAAAAGTGCAATGTGTAACAACTAGTGGAATATTTGTTGTTTT	60	100	424550	DNAJB4
T010317_G006388_IL16_374270	TATTTTAAGCCATTCTCTTAAAGACTGAGAGCACATTCTGCAACAAAGCATTCGCTTCTG	60	31.7	421763	ZBTB24
A_87_P082551	TCTCAAAAAGAGCTTGATACATATGTTGAATGGAACAAAATGTTTGGTTGCAGTCAGTGA	60	100	429028	FIGN
A_87_P014001	CTAGACTAACTGCTGTATCTGACATATTTGTTATGTCTAACCTGAATAAAGAGAACCATC	60	100	420473	ARHGAP12
A_87_P031155	ATTTGGTGTACTTTGGCTACCTTGTGCTTCCTGCCACATTCCCAAAGAGAAAGGCAGTTT	60	100	419512	AAK1
A_87_P060326	TGGAAATGCTCTGCAACTACAACTACGAGATAGTGGCCCCTTTGACGCTGCAGAGGAGAG	60	100	101748499;107057117;404298;425256	MHCBL2;MHCBL1;YLB3;BLB3
seq_RIGG18913	GGATCAGAGGGAACATCAGCTGACAAAGCAACAAATCCATTTGCTGTTTCAACTCCCACA	60	35	101751437	LOC101751437
A_87_P107408	AGCATGAAATCATACGGGGAGGACTTATCCCGGCACTCCTCGATGTCGAAGAAGGACGCG	60	25	107051273	LOC107051273
T010026_G006211_BCL2L1_373954	CCCGGCCCTGCAGGATCCTTTAGATCACTTTGAAAAGAATAAACAGACATATTTTTGCAT	60	100	373954	BCL2L1
A_87_P221953	ACTAGAGCTTGTTAGTATTGGTGTTGCAGAGAAAGCTGGTTCTCCAGTGTTTCCCTACGA	60	100	422320	LOC422320
T034753_G021504__FAM196B	CCTAAGCAACGTGAACTAAAAGAAAAGAACTTCACTGATCTTTAAACAGACTGCATAATC	60	100	101749501	FAM196B
A_87_P034086	GCCGCATAGTTTCTTGAGTTGCCTCTACTACTGGTGATATATCTAGATGTGGAAAAAATT	60	100	427299	FNTA
A_87_P151488	TATTACGACACAGAGCGGATAGGAGTGGATCTCATCATGAAGACCTGCTTTAGCCCTAAT	60	100	423748	EIF3F
A_87_P068956	AATGTGGAGATCATCTGTCTGAACCAAATGCTGTGTACGCAGTAGCAGTGCCAGATAAAC	60	100	771494	LOC771494
A_87_P022431	AATATGACACACGACAAGCATCGAACCGCTGGGAGAAACGAGCTATGGAAAAAGAGAACA	60	100	427434	DNAJC21
A_87_P274583	GATGGGTCATCTCCACTTTTGTCAGTTATGTTGCTAAAATGGCTACAGGAAAGTTTGAAC	60	95	424767	PARL
A_87_P204078	ATGAATCTGTTCAGACCTGTTTGTGATCACTCTCCTGCAGTTCTATACCAGCAGGCTGTA	60	100	419817	C26H6orf89
A_87_P023057	ACTTGTGCTAAACTGTCAATTGTGTCACTAATCTTTGTGTCTCTTTTCAAGTAAAAGCCG	60	100	421687	PEX7
lip_RXRG	CCACACACCTCCCTGTACAGATAATTGCTTTAAATTATTTTTTCACTCTCAATAAAAGCC	60	100	396231	RXRG
A_87_P050381	GATTTTAAAGAGCCTTCACGTTGTGTGGAGTGACTATTTTTCATTGCATACCTGTTATTT	60	100	418214	FGFR1OP2
A_87_P109138	TAACAACACTGTCTCTGAGCTCAGCTCTTTACATGAGGATGATTTGAACTTCAGGCAGCC	60	100	418447	ILDR2
A_87_P218473	TGAGAGCAATCATGCTTTCTGCTTTGACTTTAGGTGTAAATATGTGAAGTTTGTACTGTA	60	100	776037	EVI2A
A_87_P304273	TACGAAAAGTAACAGCGAAGGAACCAAGTTTTCCGGAACGCGGGACCTTCCCTCCCAGCC	60	30	424283	NCKAP5
T010648_G006597__DZIP1L	ATCCCTAGATCCCTATAGGGACAGATGTGTCTGTGCTTTCCATTTAGCAAAACGAGGTGT	60	36.7	107054319	PPP1R3E
T010350_G006412__VGLL1	ATATTTCCAAGGGGATATTAACAGCGTGGTGGATGAACACTTCTCTAGAGCTCTGAGCAA	60	100	770844	VGLL1
A_87_P217783	ACCTCATAGCGGTTGTTGCTGGTGTGGTCCAGACTGTTCTTTACTGTGACTTCTTCTATT	60	100	771927	KDELR2
A_87_P192103	TTGACACCTGCTGATGGTTTGTGGAAGTGCTTAGAGGCTATGGACAAGACTTTGAGACTT	60	100	107054733;427952	LOC107054733;WDR3
A_87_P002065	TGTTACCTGCCTGCAGCTCGTGTTATCTTGGTTGTAAGGAAAAGCTTTGCACTACAGACA	60	26.7	107051586;418212;423734	LOC107051586;ITPR2;KAT6B
A_87_P191063	ATTCCAGCACACATATCAAATTCAAAGGCTCGTGGCATTAGGAGATACCTTACCTTAGCT	60	100	418252	PHC1
A_87_P021161	CTGCCGCTCTCCATAGCAGTCTGTGTGCGTCCAATAGATACCGTGATGATATAGCGAGTA	60	100	416608	SYT17
T009175_G005718_BHLHB4_395165	AATGCACTGCCTTCACAGGAGCCGCCTCCGCGCTCTGCAAACACTGCAGCGACAAGCCTT	60	100	395165	BHLHE23
A_87_P310162	CGTTTTTCACCCAGGGTGGCAGGGGAGAATGATTTCCTTCAGACTGTTATAAACAAAGTG	60	100	423960	DOCK1
A_87_P039194	AGCATCCCTGTAACCTGCTAACACCTCCCAGCAGAAATAAATTGTTCCAAACCAAGTTAA	60	100	416486	RNF216
A_87_P154123	GAAATGCAGCTTTAGGCAGCTGGTCTAATATCCATTAAGTTCCAAGTTCACTCACAGAGG	60	98.3	421758	METTL24
A_87_P112568	ATTACTGCGGTGGCTATGACAGTAGTACAGCCGGTACATTTGGGGTCGGGACGACCCTGA	60	100
A_87_P303063	GAGGTTATTATGGAAATAAGTTCTTCTAACACGGGTCATGATCTGCCCATCCCCTGTTAG	60	25	107052584;107054551;107057318;419200;423367;424915	LOC107052584;LOC107054551;LOC107057318;FITM2;TTLL5;PCYT1A
A_87_P011259	GCTATAACACATCAAGGCTTTTCCATGAAGCGATGATGAAAGGAGCAGAAGGACCTGGAA	60	100
A_87_P035807	TCCTGGGCTTGTGCCTGGAGCCTCGTATGTATTGGCTGTGTTTTACAATAAAAGAGGAAA	60	100	416058	IMPDH2
A_87_P022179	GGGCGAAGTTGTGAAATTACGTTGTGAGCTGCCAGAAGAAGTGCCTCCATTATATTTCGT	60	100	771243	PECAM1
A_87_P132058	GTGCATACTGGTATGATAGTGGTGATGAGAAAATATTTGGAAGTGGAACTAAACTTATTG	60	100
A_87_P022988	CTGCCAGGAAGCACCACTAGTAACAAAGGAAAAGGAAGCCAGTGCCAGTCTGGAAGCGCT	60	100	418010	TNRC6B
A_87_P109623	TCACAGGGATGTCTATGGTGGGATCATAACCTCTTCAATGCTTTGTGCCGGTTTCCTAAA	60	100	427988	TMPRSS3
lip_PLA2G10	GGGTCAAAATAGTTTTTTAAGGAACTTTCTTCTAATCCTCTGAATCTGAACACACTGGAA	60	100	418356	PLA2G10L
A_87_P152973	GGGAGGGGAGGAAAAAATTCAGGTTCTGATTTAAAATTGTAATGCAACATGTTTAGATAC	60	35	771549	INPP5K
A_87_P009474	GTGAACGGACTCTTCTGTCTATAGTGTATATTTTGGCAACGGTTCCCCTTTTTGTGTGCG	60	100	396387	NTN3
A_87_P073771	TCGCTAGACAGCAATATGGAATTTCAGCAATTTGAGCCACTGCAAGAACTTTACACCTAA	60	100	415976	IQSEC1
A_87_P129363	TCTACACAGAGAACCAGAGAACTCATAAATGAGCAGAGCGCTGACACAGGTCATTTGGAT	60	100	100858742;769229	LOC100858742;CWH18ORF25
A_87_P013693	TCTATTGTCTCTCCTTGCTAAATGCTGCTGCTGTTCTCAGACTTTTATGACTGTGCAGCT	60	100
A_87_P035248	TCCTCTGAGTTTCCCTGGGTGACAGACAGGTCACGGAGGGTACATAACCTCACGAAGAGA	60	100	374051	HOXA1
A_87_P057716	GTTGTTGCTATTGTGCCCAACCTGTTTGTGGGATCTCTACAGTATGACCCCAGGATTTAT	60	100	396319	MTNR1A
A_87_P015333	AACAGCAGCTGGGTTTGATTTGCTTCGTTTTTTAACGGCACAGATGCACACAGCGTAACA	60	100
seq_RIGG14396	TACCTGTATGTGAGTCAGAAGGAGCTGCAGGAAAAGAAAATTGTCCTCACCTACTTTGCC	60	90	415576	FRMD5
A_87_P133513	ATGAACAGAATCCTTCGCACTCTTGTAGGAAGTAAGATGAAATTTCTCCAGAAGAAATGA	60	95	100858235	DENND2C
T028623_G017916	TTTCCCCAAATGCAGGAAACTAAATTGCATAAGTAGTGGGCAGGCGAGGGGGAATTTTTT	60	33.3
A_87_P018134	CCCTGAGTAGCCAAGTACACCCAGAACATTGGATTTCAATGGTGTACGCTGAAACCAAAT	60	95
A_87_P001500	GAGTCACTGGAAAAATTCACGCCACAGATCAGGATGTGTATGACGTCCTCACTTACACAT	60	98.3	395167	FAT3
A_87_P057881	GTGTAGCAGTGCATTTGTAAATGTCACCTACTTTTCCAATAAAATTCTTTCTTTCTTCCC	60	100	416380	HAUS1
T038022_G011175_TMEM150C_422599	TACCGGAGAGGAAACCAGGTTCCAAAAGACCACCTTATATAAGTATTGCAGGTGATGCTC	60	100	422599	TMEM150C
T011329_G006998_LOC770020_776685	CGATGGAAAGCCAACAAGTACTATATAGATTTAAATTCAGACTCAGACCCTTACCCCCCT	60	100	423114	LRP5
A_87_P113743	TTTTCCTAACTGGATGGAAAACCCTTGGATGAAGGTAGATACAATTGCTGCCGACGAGAG	60	100	396513	EPHB2
A_87_P017340	TTCTTAGTTGGTGGGGATGTCAGAACATGCAGCGTCCAGACTGCATGAAATGCACTAAAA	60	100	771726	RCHY1
A_87_P078981	CTGCTTCTGTTCTTTCAAAAGATGCCAAATTTCTACTGAGTGTAGAGCAGAAACAAAGGT	60	100	424509	HFM1
A_87_P030062	ACTGTTGGGAGCAGGGCCCTTTTGGAAGGAAAAGCAAAGTTCTGAGGATTGTTACTGAAT	60	96.7	428435	CREB5
A_87_P151003	AATAAACATCACCCAGACCTTCATCTCTGGGCTTACTCGGGAAAGCGAAAAGAACAAGAA	60	100	420323	PHF20L1
seq_RIGG19655	GCAAAGATGTCGCAGTTATCAACGTACTTACTGTGTGCTAAAAATATTCTTTATAATGGG	60	36.7	421467	NANP
T004498_G002854__PDZD2	AATCATTACTTGGCCTCATGCATTACGACGCCTGGAACATTATTAAATCTGTGCCGGAGG	60	100	427421	PDZD2
A_87_P112373	TTCCTATCCGGCTCCACAAACACATTAACCATCACTGGGGTCCGAGCCGATGACGAGGCT	60	100
T042075_G025162	TTTGCTGTTGGATCCTCTTGATGGTGGCTCCTTTCGGGCCCACCACCAACCCCACCACGC	60	31.7	107054987;424593	LOC107054987;SELENOP2
T036002_G022423_LOC429801_429801	AATCACGTTTCTCATTGCCCAGCAGAGAGAATTCCCAAAGTTTTTCACGTTCACAGCCAC	60	96.7	430557	ACACB
A_87_P061316	GAGCTGGACATCCCAGGGGCTGACATGCCCTATGAGGACATCATTGCCACTGAGATCTGA	60	100	431331	LZTS1
A_87_P117878	CTCATGTTTTAAGCCTACCATTGGCACACTGGCATGTTCTGTGCTTTACATTAAATCGTT	60	100	417395	HLF
A_87_P217103	TTGGGATGGGTTTTAGCAATCATGGAGACTAAAAGCACCTTCAGCCCAAGAAAGGGGAAT	60	100	416285	MGAT4B
A_87_P035076	AAGCATTAGATGTCAGTATTTTATGAGTGGACCTTCCTTTGGTTTGTATATAAGATGCAG	60	100	768353	NR0B2
A_87_P033794	GCCTCTAAAGCTAATGACCATCAAGGATTCTATCTTCTAAACAGTATTATAGAGCATATG	60	100	419212	CSE1L
A_87_P036191	CTACACCTGATTTCTGCGCCTAAGTCCTCTATGATATTGCCTTTTAAACTTCCTGGAATC	60	100	417912	METAP2
T038739_G014740__IPO11	CAGCCATCTCTTGTATGAAAGAGCCTACTGAAAGCTGAAAATAGTTTGTGTTAAAAAAGA	60	100	769679	IPO11
T001035_G000730	AGGACAGGGTGATGCTGTGCCAGAAGGGTCTGTCAGGAGCTGGATGGGTCATTAAAGTGT	60	100	395985	CACNA1S
A_87_P028176	GTCAAAATCTAAGAGGAAAAGTTCATCCAGCAAGAATGCGGGTACAAACCAAAGCTCTTC	60	100	422325	KIAA2022
seq_RIGG00297	TTGCTGCTAATGAAGTTGTCCGAATCACAAAACTGATTGAGAAGAACAAAATGAGTGATG	60	98.3	416882	ERP29
A_87_P103983	GAAATTGTCAAAGTAGATCCAGGGTCCATAGAGAACCAAACTGTCTTATTAACTGCCCCC	60	100	426050	MTCL1
T038070_G011773_LOC770092_770170	GTGGGCGCCGGCGCCCCGGTGTACCTGGCGGCCGTGCTGGAGTACCTGACGGCCGAGATC	60	100	100857391;100858459;101749238;101750582;404299;417955;427881;427891;427895	H2AFX;HIST1H2A4L1;HISTH2A4L1;HISTH2A4L2;HIST1H2A4;HIST1H2A4L3;HIST1H2A3;HIST1H2A4L2;HIST1H2A4L4
A_87_P026837	CTTGTGTTTCTGTGGTCATCACTGTGAACTATCTTCTGAACTGGGTTGTGGAAGCTGCTA	60	100	418326	POLQ
A_87_P096587	CGGAGAGCGAGGCGAGGGCCGGCGCCGCCTGGGCCGCCTTCCAGGCGCGGAAGAAGGCCG	60	100	100859647	CCDC96
A_87_P077481	GGCCCAGCCCTTGCCCTCTGCCATTACAGCGATCTATCGAACAACAATGACTTCTATGTC	60	100	424908	IL1RAP
A_87_P023898	TGGACTTATCGATAAACAAAGCCAGGTCATCCCCTACAGCAGCTTCATCTTCACCAGTTT	60	100	418817	KLF12
T020677_G012668__DCDC2	ATGAAAAAACATCCAGAAATCCAAGGGTGACAATCACTAGCCCACAGGAAAGTGAAAAAA	60	100	420821	DCDC2
A_87_P272308	ACAATAACAGCAACAGTGGTGGCAACAATGACTTCCAGAAGAGAAGCAGGGAAGAGGATT	60	100	419623	THRAP3
T015345_G009424_FOXP2_769935	GTGACAACAGCAAATCACAGTCCGGAATTGGAAGATGATAGAGAGATTGAGGAAGAGCCT	60	100	769935	FOXP2
A_87_P146003	CTGTACATTTGAGTAGGCTAATATACAGCTGGCAATGTTTTAATTATCACAGCAGTACTA	60	100	396022	CRCP
A_87_P021905	CTCCTGCACGGGAGGAGGAAAGCTCCCACCGGTGGTTGCTGTTACAGTGAGGTCAATAAA	60	100	769479	EIF4EBP2
A_87_P312407	TGGCGGGCAAAAGCCCCCCCGCCACCATGGCCCAACCCGTCACCATCCGGGAGATCGTCG	60	100	425457	MYBPC2
A_87_P060051	TCAGATGGAGGAATATAAAGGGAGAACAGAACTGCTCAGGGATGGTCTCTCTGATGGAAA	60	100	100858529	MOGL6
A_87_P171293	TAGAACACAGTGTAAACTCCTGGATAAAATGACCACTTCTTTCTGGAAAAGAAGAAATTG	60	100	422914	MRPL35
A_87_P037653	GCTAATGCCAGGAGAGGAGCTGCCTCTATGATTGGAGTTTGATAGCAGCCCTCCGACATG	60	100
T040168_G001569_RHOC_395869	TGAAGCCAGAAGAGGGGAGAGACATGGCCAACAGGATCAATGCCTTCGGCTACCTCGAGT	60	100	395869	RHOC
A_87_P013831	CTATGAACAGGATGATCTTTGACAGAGCAGTCACTTCCAAACCTCAGATATTTTCTTATG	60	100	415943	DNAH1
A_87_P128188	AACCTGTGCTCTAGCTTATGTTTGTTGTTTGTTTCTTTAGGGTACTTAGATTCATTACTC	60	100
T041165_G024353_LOC769341_769441	ATTTCTGTGCACTGTACGGTTTGTTCTGCATGTGGGTCTTCCGATAGTTGCAGTTTCAGT	60	26.7	107054319	PPP1R3E
T037829_G011051_SKAP2_420629	AAATTTGTAATTCAAGCTGCCACTGGAAAATTGATCCCGGCTTGTTACGATGAGAGGGGC	60	30	417328	LOC417328
seq_RIGG09784	ATCTATGCCTGCATTGTCACCCGCGAGAGGGACAACATCTCTGTGGTGGCTTACTGGGTG	60	100	417050	MHCDMA
A_87_P012321	ATGGCATCGGTACTAACTCTGCATGTGTAAATATATCATATGGGCGACAGTAAAAATATA	60	100	423327	RALGAPA1
A_87_P008982	CTAATCATAATCGAAACAACCAGCCTACTTATTCGGCCATTAGCCCTAGGAGTACGCCTA	60	100
T039376_G007958_GTF3C3_424052	CAAGGTTGATTTCTGTTTTGTTGAAATCCGTGTTACTTTTGTCCTTCCCAACTTGTTAAT	60	100	424052	GTF3C3
A_87_P009236	TCTTCAACGCCTTCTGCTACTGCAGGAAGATCAGCACCACCTTCCCATGTGGCAAGAACT	60	100	427535	AGRP
T041934_G025021	ATTGCTGAGACTCTTTGTCTTTGCTCTGACCAGGGCATGATCACGTAATCTTCTCTCTGA	60	26.7	107054677	LOC107054677
A_87_P017735	GGGGTAGAAAGGATATCTTGCCTTTCGACAAGATGAAGGAACAGAGATTGCGAGAACACA	60	96.7	415401	SLTM
seq_RIGG19690	GAAAAAATCAAGAAGAAGCGCAACACTCTGTTTGGAACGTTCCACGTTGCTCACAGCTCA	60	100	419082	STIM1
A_87_P017762	TGGTCTTCCGACATATAGGAACTGAAAGTGCTCCCATCTGCAATGCATGTAGTGTCATGT	60	100	416457	GPER1
seq_RIGG18897	TACTTGGCTTCTCTCTTGGTCTGCTCGGCCTAATTGGGACATTAATTGCTACTATTCTGC	60	100	427982	CLDN14
A_87_P015079	TTAGTTGGGATCTTTGACCAGTTTTATTTGTGCAGAAGATGGTATACTAATCCATAACAG	60	100
A_87_P037753	GCATGGTCACTAACATTGGACATCTACCTCTGTCTAGTACTCTATGAAATAGGCAGCTTG	60	100	395504	GATM
A_87_P038068	ACTCAGATGATTTTGATCCTGCTTCCACTAAAAGCAAGTATGACTCCATGGATTTTGATA	60	100	422815	PPARGC1A
A_87_P024430	AGTCCCAGATAAATAAAAAGACTCAGCCTGAGCAGTTTGGTGGCCGAACAGCAACAGTTA	60	100	770581	SLC5A10
A_87_P013507	TCCTGACACCTGCAAGCAGTATGAACCCTTTCCCATTAGCTATTACTGTCCTGCAAAATG	60	100	419722	LOC419722
A_87_P297428	ATGATGTCTCTGTTTCAGATGACAGTGACCTGCACACAAGTGGTACCCTAAAAGCATCAG	60	100	423043	SBF2
T040813_G024158_LOC430660_430660	ATGGAGGCTTTTATGGCCTTGGCGGCTATGGAGGCTTTGGTAGCTGTGGATACGGTGGCT	60	100	430658	LOC430658
lip_CDS1	ATCGTGATCTGGAGGAGGTGAATGTTTCTCTCCTTAAAGGAACGCGAATGCTGTGACTTT	60	100	422611	CDS1
T028524_G017817	GTGGTTCTTCAGCAGGAGCATCCCGTCGCTGAATGATTTAGAGGCATTTGTCTGAGAAGG	60	98.3
A_87_P065671	TTGTCATCTATATGCAAGAGGAGCAGCAGTCAGGCACGGGCAGGCAGTCAGCCTACCAGA	60	100	771495	TMEM82
A_87_P120738	CTGCACTGTTTTAAAAACAAACAAACAAAGAGCGTTGTCACCTTAAATAAAGCTTCACGT	60	100	418871	SPRYD7
A_87_P095246	GTCCTCTGAGTTCTGCAGCTGTTAAATAGATGCAGCTTTTTTCATATTATTTAAACTGCT	60	100	422530	PAPSS1
A_87_P013245	TACTTTTGCATATAAATTGCTGTTATTTGTCCCGCTTGTTTTTATAGACCAGGTGATTGC	60	100	493647	BMI1
T003537_G002254__NME3	TGGTTGTGGATTCTACTGTGGTATCACATGCTGGGAGTTTCTCTTTTGTGTGTCTGTGGA	60	100	416399	NME3
lip_AGPS	AAACAAGTCTATGACATTGCCACCAAGTTTGGTGGCTTGGCAGCTGGAGAAGATAATGGA	60	100	424135	AGPS
A_87_P073971	CCAGAGCTGAGGCAAGTACCTGGTTCCATTCCCTACTCTAAATCTGTGGAAAAGAGATTT	60	26.7	107052001	LOC107052001
A_87_P013291	GGAATATGGGTCTATTTCCAGTAGCAGAGAGAGAGGACTAACAATTTGGTTTTGCAGTTT	60	100
T006320_G003968__TOR1AIP1	GATACAGATAAGCTGAGTGGATTGTGGAGCCGTATTTCTCATCTTGTCTTGCCTGTTTGG	60	100	424418	TOR1AIP1
lip_SCAP	TGATCAGCATCTGGGACCGCAGCTCAGGGATCAAACTCTACTCCATCCAGCAGGAGATGG	60	100	420380	SCAP
A_87_P145623	TTTTTCTCTTTTAATCCCTAAGGGTTTCTTTAAAGGAGCCGGCCTTTTTTCCCCCCACAC	60	30
A_87_P018635	AAGGTAAAGCTTTGTTAGCTGTAAAAATGGCAACTGTTCAAGTGTACAGTAACTTCTTAC	60	100	395662	NEGR1
T038429_G010209_PGRMC2_422501	CAATTTTGTTTTGTACGTGGGCCTTAGTAGCCCTGGCAGAATACTTCAGTTCTCTAAGAG	60	26.7	107050017	LOC107050017
A_87_P038029	TCCTGAATCTTTTGGCTTCTCAGACTCTTTTGGTTTCCCCTGAAGCTTGTTCACACTCTT	60	100
lip_HK2	TAGATGAGCTGACCCTCAAACCTGTTGAAGCAGAGGTGCGTGAGATGGGTAGCTGGGGTG	60	36.7	374044	HK2
A_87_P226958	TAAAAAGAAAGAGTCCTTCAATGCCATCAAGGAGATCATCTCCTCCGAGTGGGTCATTGA	60	100	418479	ADAMTS1
A_87_P305603	ACCTCAAATCCGTCCCTATTCCCCCACTCGGAGCAGCAGGGACGATTCGCAGTGCAGCAG	60	25	107053839;107053840;107055020;416732;423083;427493	LOC107053839;LOC107053840;LOC107055020;LAMP5;SPTY2D1;KLF13
T042124_G025211	CTCTGACAGAGGCACCGCTGCCCAGCAGCCTCTGCTGATCGTCTTTTCCTTCCAATCTGC	60	100	100315729	MIR1589
lip_STARD3	GAAGTAAAACTTCTCTGTGGTGGAAGTATATTTAATGGTTGGGACTCACTAGGTAAAATT	60	100	420730	STARD3NL
A_87_P131148	TCAGTTCAAGACATAGCTGATGATGATAAAGGTACCTACTACTGTGCCTACTGGGAGTCA	60	100
T034121_G007942_HSPB2_414136	TCATCGAAGTGAAGATAATCCAGGAGCAGACGGTGGGGCAGAAAGAACTGTCTGAGGAAG	60	100	414136	HSPB2
A_87_P014827	TTCTGCCTTTCCAACGAGTCTCATCTAAAAGTGCTACGAAAACGTCCTACCTCATGGCTT	60	100	416259	SAP30L
A_87_P012375	AGGAAGGACGGATTTCCTTCAGGTTTTGTGAACGGAGATGGGTGGAACAGCTGGCCACGA	60	98.3
T015664_G009612_TGFB2_421352	CAAAACACCCAAAATCGAACAGCTGTCCAACATGATTGTAAAGTCTTGCAAATGCAGCTA	60	100	107056239;421352	LOC107056239;TGFB2
seq_RIGG19454	AATGGTTATTGCTCAGCAAAACACTTTGTTACCTGTACAGCCACAGGCACAAGCAGTGGA	60	100	396005	TSC22D1
T010550_G006526__PLXNB1	ACATCTTCATTGCTTCTGTGGACTTCTCTTTCTATGATTGTGCTGCAGTGGCCCTGCTAT	60	100	100859325	PLXNB1
A_87_P128573	GGTTAATGCTTTAGATCTTAGATGCATTGCATACGTGCTTTAAATATTTTCTTGTCCCTC	60	100
lip_AGPAT3	CTGCAGTTCAGCACATATAACCAGACTATGGTATCCGATTAACTTCAGTTAAAAACAAAA	60	98.3	418550	AGPAT3
lip_LCMT1_T033712	CACCAGTCTCTTTCTTTCTTTCCCCTTAAAAGAAATGAGTGAAATCCACATAGTAACAAA	60	100	416565	LCMT1
T041105_G003391_EIF2AK1_395360	CTTGTATTTGCATAGGTAACTATTGCTTTAGGTAACTAAACAAACATGTTTCCCATGCAG	60	26.7	107054485;421634	LOC107054485;AKAP12
A_87_P027875	AGGAAAGAGCTTGTGGAACCACATGCTGTGGCGTGAGCAAAGAGCTGGAATTCTTAAAAT	60	98.3	420868	BMP6
seq_RIGG06477	AGCTTTGATTAAAATCTTTGGTGCCCTTCTGGCTGTAACAGTAACAACAGGGAGAAAAGC	60	100	420863	SLC35B3
seq_RIGG20104	GAGGGGCCTTTCACAGAGGAAATCTACCGTCAGAAACAGAAGGGAGCAAAGAGCAATTAG	60	100	416508	PEMT
seq_RIGG14605	AAGTACCTGCAGATGGTGACACAAAAAGAAAATAAGGAGAATGCACCAGTGCTTGTCTCA	60	100	423217	RPAP1
seq_RIGG14917	AGATCGATATCAAATGAAAGATCTGAACTTGAAGGGAGTCTCTCATCCTTTTCTTCCTGA	60	100	424128	PLEKHA3
T027897_G017261_LOC429915_769313	GATGAAAACCCAAGAATGGGACAACAGCAAGTCAATTTTAGGGGTCCAGTGTGAAGTGCA	60	98.3	395406	TENM4
A_87_P132278	CGGCCTTGTACTACAAAGTTTTCGGCTCTGGTACAAAGCTCATTGTATCAGACAAAGGAA	60	100
A_87_P290138	TACGAGCGCAAGTGGGGGGAAGATGTCTTTATGTAGTCTAATCTGATGTGCCTTATGAAA	60	100	428589	RHOU
A_87_P009689	GCGCGCGGCGGCTTCTTCGACTGGATAAAATCCAAGTTCTCAAAGAAGGGGAGAGCAAGA	60	100	416008	DNASE1L3
A_87_P125844	GATGGAAACGTATCAACACACTGATGCATTATAATGTCCGAGATGGTGCCACACTCATCT	60	100	425938	PLXNB2
A_87_P304803	GGGAAACGATTCCAGCTCCTGCCCACCTCTGTCACCTCGCGGTGTGGCGGCCAGGCCTGA	60	31.7	100857812	HAP1
A_87_P312847	TAAAGGCTGTCTCACTTGGAGACTTGGAGAAAGTTCTGATTAGCCATGATGGAACTGGTC	60	100	421123	RP1
A_87_P018433	GGGACCACAGCTCACCTCTGGTTTAAAAGGAGACTGGATAGGACTTTACAGGCATTTTTT	60	100	416006	DENND6A
A_87_P303483	CCTCCTCGGGGACCGGAAAGCGACATGGACCCCCCGCCGCAGCCGTCTGCCGCCTCCTAG	60	100	422862	TBC1D14
A_87_P079176	AATAGAGCTCCTGAAGAGCGGGGGCTTCTCAGACTGCCTAGTGTTGCTACTTAGCGCCCT	60	100	424560	TMEM125
A_87_P034245	GACTACAAAATGCTGACCCTCAACTGTGTGAACCCTGAAAATGAGAATGCGCCAGAGATT	60	100	416030	PLXNA1
A_87_P111403	AGCAGTTAGTTTTTCAAAGTAACTAGTTGTCTAGCGAGGTTCATTTAAGCTTCCATTTTC	60	100	418954	ZMYM2
lip_SHC3	ATCACCTTGAGAATAATTTGCCAATAGTTTCTTCTGGGAGCAAACTCTGCCTGCAGCAGC	60	100	431265	SHC3
lip_PTGES	ACTTCTTCATCTTCTGCGTGGGACGCATCGTGCACACTGTGGCCTACCTGCTGAAGCTGA	60	100	417193	PTGES
A_87_P015560	CTAATCTACCGTTTGTTGGTTCTCTCCCCTCACAACCACAATCTACCATATGTAAATTAT	60	100	422456	GAB1
A_87_P111683	AGACTTTCTGAAAACACTCTTAAAAAATACACCGGGCTACAGCAAAGTAAGCATACTTAA	60	100	419006	DEUP1
A_87_P016584	TAGGTGCCTGAGCTAAGGGGCGGGCCTTCCTTTTTCCCTATTACTTTCCATTATGTTTAT	60	100	420952	FHOD3
A_87_P094661	CTGTTCATGGCAGAATGAAACAAATCCAGAGAGGTAAGAAAACACACTTGGGGAGCATTA	60	30	430463;772061	KCNS2;KCNC2
seq_RIGG14316	CTTTCTTTACTGATAGTAGCAAAAGACACAGCTCTGCCTCATTTGATAATGTTTGGTTAA	60	100	422347	IRS4
A_87_P111468	AGAGTAAAAAAGATCACGGCATCCCGAATTGACCAAAAGCTCCTAACAGAGACGTGTGGT	60	26.7	421483;421658	MEMO1;TULP4
A_87_P015848	AGTTTGAATGTGGTGGTTTTTGTGGGTTTAGGGTTTTGTTTGTTTGTTTGAATGTTAGTC	60	NA	NA	NA
T031337_G013293__GLDN	GTATACATGGGAGAATGGGAGTTTAATGGTATATCCAGTACATTTTGGTGGATGAATATA	60	100	427523	GLDN
lip_FABP1	AGAGAATCTAGAGACCCTGCATGCACTTATCATTTTACTGTGTAAAATGTGTCCATTAAA	60	100	374015	FABP1
A_87_P051061	TTTTCCCACTGTGTAGAATTGGAGCTGTGCATCTTCATGAATCGATGTTTTGGGAAAAAA	60	100	417194	ASB6
A_87_P096641	GGAGTATATACAAGAGTAACAAACTATGTAAATTGGATTAATGAGAGAATAGCCCCTCGA	60	100	422876	HGFAC
lip_PIGY_T038373_G023319_A_87_P095151	TCATTAACGAGGAGCTGGGCATCGCCTACCCCATCATCGATGGCATCCCGAACATGATCC	60	100	101748971	PIGY
A_87_P056896	CCGTGGTGGAGGCGGAACCGGCTTTGCTCTCTGGCACAATTACAGCCACCTTCTGCATCC	60	100	427066	DOHH
A_87_P289728	ACTACAAGTGCTGGGAACCTCTGAAAAGCCACTTCAACCCTAACTGCAAGTAAAGAGATG	60	100	418330	HGD
A_87_P076341	TCATCAGAGTCTATGATTATAGCATTGCTAAAATCCACTCTACCAGCATCAGTCAGGTGC	60	100	770108	STARD5
A_87_P007499	AGAGGTTTCATATTTCTCAGAAGAGTCCATGGAGTCTGCTTACAGTTTTGGGGTGTGATA	60	96.7	418676	SLC9A7
A_87_P015645	GTTTTTCCTCTGCATGCTACATCATATGTTGTGGGAACTATAAGAACCTTCATACTATAT	60	100	378804	PPP3R1
A_87_P012449	TCGGTGTTTCCACAACGCATAGTATTTCCTTGATTTGATTCTTTCCTTGATTACTGCCCT	60	100	100857144	VRK2
A_87_P142803	ACCAAGGCAAGAATGGGCTCATCAAGGACACCAAGCACCCCTTCCTGGGGCCCTTTGGCC	60	100	426130	ERBB2
A_87_P061321	AAGAGAATTCCCCAAACAACACTGGCTGAATTCTATCCTCGAGATTCGACTGCAAAACAC	60	100	395497	ATP6V1B2
A_87_P083196	CTGTAGACCTTAAATATGATCCTACAGAGCCATAATTAAGCATCTGACTGATCAGAAAAT	60	100	107053850	LOC107053850
A_87_P024453	CTCAGACAGCGACTTTGGAAAGCAAAAGGAAACTTTTTGATCAACCCCCGTGAAAACTGA	60	100
A_87_P073976	ATCGTCCACTACGACGTGGTGGGCAAGTACGAGACCTTGGCCGAAGATGCCAACTACATC	60	100	416032	CHST13
A_87_P010352	TTCCCATTGTACATAGGTTAGGTCTGATATTTTTCTGGGCCAGCTAAATGGAAATGTCTT	60	96.7	395168	FAT1
A_87_P037582	ATGCTGGTGTTTCATGTCATTGATACGATAATATAAAGCCTGAGCAGTTCGTATAATTAA	60	100	374101	SCX
T039140_G023546	TATTTAATGAAGCTGGATGCAGAAGGCACATACGAGTGCAGTGTCACCGGCCTGATTTTT	60	100	425015	NLRP1L
A_87_P071886	TTCTTTTTGGAGCTCTGGTAACGCTTACCGGGATTGGTGTCTACATTGCATATTCAGCTG	60	100	771894	TMEM114
T036619_G016590_TLR7_418638	AATGCCATAGCTATGAACAATACCCTGTCCTACAACAAACTTCTCCAGGAAACTGTTTAG	60	100	418638	TLR7
A_87_P035338	CAGCTTTGCGGTGGCGCCTTGTGTCCAGCCGTGTGTCAAGCCAACGCCACTCTGACTCTT	60	100	425722	ATG9A
A_87_P018194	GTGCGTTATTACCTCAACCTGGTGCTGATTGATGAGGAAGAGAGACGCTACTTTAAACAG	60	100	419738	VPS26B
lip_PIGN	TCATTTAGACATCAGAGGGGCTGAAACAACCTTGGCTTTATTCTCCAAGTGCACTTTTTT	60	100	420908	PIGN
T021772_G022415_LOC430475_430475	AACAAGGAGCTCATGTGTTCAGTTAGGAAAGTCATTTCACAAATGTTTTTGTACTGTGAT	60	96.7	100858618	OR14J1L66
A_87_P325272	TGTTTCATTCTCAAGCCGGTTTGCCCTCACAATTCCAGAATTGTTGATGAGGAGGTTCAG	60	30	107054395	LOC107054395
A_87_P011164	TCACACTGCATTTACCTTCATGGAGGAAAAAAGGCCATTTAGTTCTGCTGTCTGCCACAC	60	100
A_87_P248538	TTGTGTGCAAAGCAACGTCTCATAATTCAGCATTGCTTGCAACTGATGAGCCAACCCCAT	60	100	423755	NOLC1
A_87_P015910	AGCCAGCAGAAATAATGCAGTGCCCCAGAAAAGCTTGTGTTACCTCCTTTGAAGGACTTA	60	100
T042252_G025339	TATAACAGTTCTCTCTCAAACCCAGAGGTGAGGCTGAAACTCTTCTTTGGATCACGCTGA	60	100
T033444_G008010_PTPN1_395688	CGAAACTTGCTTGTACTCTCTAAGTGTTGTAACCAAATACATCACTTGAATCGATGAGTT	60	100	395688	PTPN1
A_87_P087396	GGCCTCGCGTTGGCGTCTTGTGTTCTTGGGGGGCTTCCAGGGTGGGTTGGGGGTCCTCCA	60	25	101747980;107049202;395236;417522;770193	LOC101747980;HNRNPUL1;BID;TAF15;CHST14
A_87_P081266	ACATGTTCATCTGTCATATTAAGGCTCCTCATCATCCCACATTCAATTCTTGGCCAGATC	60	100	101747677;423922	LOC101747677;LOC423922
A_87_P012594	CTCACTTTCCCCTTCCTAGTTCACCACCCAGATTTATCAAGTGGATGCATAAGGTGCATA	60	100	421271	SPRED2
A_87_P090621	TTACTTCATCGAGCTCTTCCTGCTGGTGCAGTACATCTACGAGCGCATCAAGGTGGCCCC	60	100	769377	TMEM198
A_87_P109638	TGACACATTTCCCTGTATTATCCTATGAATTTTATAGTGTTCACAGTACATTCAGAAGCC	60	100	418538	PDE9A
A_87_P260258	GAAAAGACCCAAATTCGTGCAAGCCCAGTTCGACTTCTCTGCCCATGACAGCTCCCAGCT	60	100	416523	GRAP
T036955_G016332__MCPH1	GTGTGGATTTAATTCCAGACTTCAAGAAAAAAGCAATAGTGCAGAAGTGAAAAATAGCAC	60	25	396247;419852;423176	BZFP1;CD55;ASTL
A_87_P131098	TGCTCAAGCACAGCCACCCGAGCGACGAGAAGGAGTTCTCGTTCCCGCGGAACATCTCAG	60	100	395809	SLC4A2
A_87_P096851	GGTCATCGATAGCTTCATTTCTGTGTGCTGTATTGTTAACAGGGAAGGGTGCTCTTTTTG	60	100	422934	SMOX
A_87_P206638	TGCAAGTGGCTAAAGAAAAGGATTAAGAAGTGGGATGATGACAGTGAAACTTCTAATTGG	60	95	415319	ARIH1
seq_RIGG08723	GAATTTGAAGGCTTTGAATACATAAATCCTCTTTTGATGTCAGCTGAGGAATGCGTCTGA	60	100	424991	PRKCI
T005555_G003513_LOC777419_777419	CGGCTGGGAGGAGGAGTAGGTGTTATCAAAATGACACACTGTGAATCCCATATATGGTAA	60	100	425091	KLHL20
A_87_P145943	TCTCATTAAAGCGCATTTGATACTTTATATCTAGAGGTCTAGTGCTGGTGAAGGGCTCTC	60	48.3	107053526	LOC107053526
A_87_P124163	GGCCTAGGGAATAGAGCACATTCCAGTGTATACAAAGGATACAAATTCTTTAATCAAATA	60	100	770561	ARCN1
A_87_P022970	CTTGCGGAGAAGGAATTTGAGGGGTCTGAAGACAATCGGAAAACCATCTCTCAACTCTTT	60	100	422336	AMOT
A_87_P016161	ATTATACTGCCACCGTCAAGAAGCAATGTCCTGGGGGATACTGAGTCATAGAACCATAGA	60	100
seq_RIGG20388	TATGTCGATTCTCTCATAGGCCATGAAAGCGAAGAAGTTTACGGGAGTAGATTCGTCCAG	60	100	771214	HOXD9
T003012_G001946_RSPO1_419613	ATAATACAAACGGGAACAGAAATCGGAAAGACACCAAAGATGCAAAGTCTGGCACCAAGA	60	100	419613	RSPO1
A_87_P018127	TGGGGAGCGCTCCTGCAGCAGAGCCTCTTAACCTGAGACTTTAAATGAATGTATTATCTT	60	100	424528	BCL10
T009124_G005689_PAX2_395574	ACAATGAGGCCTGGCGGTTCAGCAACCCTGCATTACTAAGTTCCCCTTATTATTATAGTG	60	100	395574	PAX2
T001280_G000869_ZDHHC18_419575	AAGAGGGGCTCAGAGTTTGCCAATCCTTACAGCCATAAAAGTATCCTCACAAACTGCTGT	60	100	419575	ZDHHC18
lip_CLU	TGGGTTCCTGCAGGTCACCACGGTGTTCTCCAAAACTCCCAACCTCGAGGACCCGTCAGC	60	100	395722	CLU
seq_RIGG15530	AGATGGTTTGGCAAGAGGACCCCTTAATCACTGTTATGATCACAAAGCTGAAAGAAAAAA	60	88.3	771985	PTPRR
A_87_P108103	GGAAAACCAGTGCACGTCCAAAGCTGTCACACAATCCATCCTTATAATGAAAAAGAGGGG	60	26.7	415972	EFCC1
lip_PIGF_T031915_G020057_A_87_P023792	TACCTTTGGCTATATGGCTGGTCTGATTATTGCACCTCTGTGGATACACTGGAACCGAAA	60	100	100858021	PIGF
A_87_P051216	TGTCTGTTTTGATGCATAAACCTGATGAGTTGCACTAGTCTGCTGAACTTGTTTTACAAT	60	100	422624	SARAF
A_87_P016319	GACAATGAGTAGGGCTGTGAGGTGAATGGGCGGCTGTACCGTGATGGGGAGGTGTTCCAG	60	100	419192	WISP2
seq_RIGG15914	AGCAAATGAATTGCAAGGATGCCTTTCCAGAAGTCTACGACAAAATCTGCAAGGCTGCCA	60	100	107056717;424661	LOC107056717;DHCR24
A_87_P308363	TTTGCTAGGGATTAGTGATTCCTACCAGATGGGAATTTTCCGAATCCTTGCTGGCATCCT	60	100	396237	MYO5A
A_87_P013692	TTGCATAAGGACTGTTTTCTTGCAAGAGCCCATAGGCCTTCCATATTCTGCTTTGGCAAA	60	100	418656	PRKX
A_87_P085281	CCACTTGTCTCTCCAAGAGATGGCTGTATATTTATGTGTGTTTATTGAGAGTTCTCACTA	60	100	423352	ISCA2
A_87_P214068	TTTGATGTCAGCAAATAGCAATATCCACAGGTCACCAGCAATGCTGCCATCCCTTGTTCT	60	100	416497	NATD1
A_87_P310007	TCGCTCGTCACTCTGCTCTTCGGCACATCATCGAGATCATGCACGCTGAGCACACCATGA	60	96.7	107050905	LOC107050905
seq_RIGG18577	TATGAAAAGCGTCAAGAAGAGGAGGAAGCCATGCGTAGGGTAAGAAACCAGTATTATAGT	60	66.7	421145	YTHDF3
A_87_P032867	AGGACTCTCACATACCTTTTTGAAGATGTTTTCTTGACTTGTAATCACCAGGAAACTGTG	60	35	421548	GNPAT
A_87_P052006	CTCTTTCTCTTTTATAAGTTGTCGGTAGGAGACGTGTCAGCCCTCTCCCCCCTGCCCCCC	60	100	396496	DBN1
A_87_P095761	CATCAGAGACCCAAGCTTTATTTTACAGATAGTGGAAGCTTTCACAAAGAAAAGCATCTA	60	100	422680	USP53
A_87_P034686	CCGTCTGTTTCCGTCTGGTTTGGCTCATCCACGGTGCAGACATGAACCTGGGCAACTGAA	60	100	416033	SLC41A3
A_87_P036983	GGGACATTCAAGATCATTGGGCATATAATGACCCGATAGAAATGTTAGAAAATCTAGGGG	60	100	415421	TMOD3
seq_RIGG00102	AAGCGGACGACCTTTCACAACCTGATTCAAGGGTTTGAAACGATTATGAGCAAGATGTAA	60	100	395681	JAK1
A_87_P232253	TCACTAGCAATGGAGAGGAAAACAAAATTTTCAATGGAATACCCAGATTGGGTTTATGAA	60	98.3	424187	DPP4
T006572_G004129_SPP2_396080	CACCTAATGTAACTGTCTAGTATGCATTGTACCATCTCATAGCAATGATATTAAAGGATC	60	100	396080	SPP2
A_87_P237893	ACTGTGAGTTTGAGAACATCCAGTGGCATTATGACCGGGAAGTGCAGGAGTTCAATGTTA	60	100	419708	PUS3
A_87_P057136	GTATTACAGCATCTCAGCGATCATCTCTGCAGATCTCTGCTTTCCAAGAGCATGTTCAAT	60	100	417175	POMT1
A_87_P036169	ACTCAATTTAAGTTGCTGGCCAATAGAAAAATAAAGCTCTGTACTTATTCTGTGTAGCAG	60	100	423105	CD151
A_87_P035830	GACGGTGCTGCTCATCACCCACCAACCACGGATGCTGGAGAAGGCAGACCGCATTGTGGT	60	100	427728	TAP2
A_87_P022667	TGCTGACCTGTCAGCCTGGCTGGGGCCAAATCAGGTTGAGAAGGGCTGTAATGGCTTAGA	60	100
T042341_G025428	AGGGAGCTGAGCATGGCTCAATCACTATTACCAGCAGTAGAAGTTTTGATTTAAGGGATC	60	100	100315765	MIR1654-1
A_87_P308117	CAAAATAAAGGACTTTTCTATGTTGAACAGCTAATATGCACATTGACGCAGGCAGCGCAG	60	35	417832	LEMD3
seq_RIGG13237	AAGAAAATGATAGCTCCTCAGAGCTGGCTTCAAGCAGAGAGAGACAAGCAAGACACTAGA	60	100	415843	SPG7
A_87_P083326	AAATAAAGGAGTTCCACGTCTGTAGTGGATTTGCAGCTGTCAGATCGGTAGGCTGCTTAT	60	100	424330	TANC1
T042238_G025325	TTACAGCACGCAGTCCCAGCCAGCTGGCAGGCGTCTTCCAGTGGTTGGTTTGGTGCTGTC	60	100	100315736	MIR1603
T010529_G006514_LOC776057_776057	TTGGCTTCATTTACAACAAATCAAAACCCGCCGTCCACAAGATCGACTTGGAGACAGTGA	60	100	395163	FSTL4
A_87_P060731	TACAGAGACAGCATTTTTGACCTGCTTCAGCAAATCACATACCTAGATGGATTTGACCAG	60	100	426109	ANP32E
seq_RIGG20128	TCCCAGCAGCCAGAAGAAGTTGGATTGGGCCAAATTCTTTATTCTGAAGCGACTTAACGT	60	100	417615	ALDH3A2
A_87_P072966	GTCTTTATTGTGAAGATGCTGCATCCTTCTCTTCCGGTAATGGTGGAGTTCGAAAGGCTT	60	100	416260	GALNT10
A_87_P018442	AGTATCGATTATCTTTCCAGGCTGATCTTGCACAATCTTTGATATTTCGCTCTCGCTCTC	60	100	395904	ZFHX4
A_87_P070091	CTCGTGGAAGCAGCAGACTTCTCGTAATTAAATTGACTCAAGTTGTGCCACTTGAAGAAC	60	100	419131	PHF20
T037406_G023010	AGGTACATATTCCTGCCAATACCAGCTGTCTGAGTCAGAGGACATATCAGTGATGAGTGA	60	100	107048992;107049663;107050100;107050653;770673	LOC107048992;LOC107049663;LOC107050100;LOC107050653;CHIR-A2
seq_RIGG13049	AGAATATCTCACAGTGATAATATTCACCGCATCAGCCCAGCATGCAGCTGTGAATTTTGG	60	100	423769	ALOX5
T035267_G021725	GCAGGTAGCTTGGCATTGGACCTACTGTAATGTGGGCACTTACAGTACTGTTAGATAAAG	60	100	777891	MIR20B
A_87_P010891	CATCTCTCGCTCCTGGTTATGCATCAATGAAGTTGATCAGAATAGCCAATTTTCCTAGAA	60	100	395398	NRXN1
A_87_P024601	TTTTTCAGGGTGAGGCTTTTCCAAAGTAAGTCCCTAAATCATATATGCAGAAATTCACTT	60	100	427453	IDNK
A_87_P012510	GCTGCACAACCCCTAGATAAAGCTGTCTTATTTCGTCAATAATGTGAACTCCTCTGGGAA	60	100
A_87_P013642	ACAACGCCAGCAGGACCAGTGAGTTGTCCTCTGGATACCCGAGAAAGCAGGAGGGGTTTT	60	100	425261	SLC4A5
A_87_P003833	AGATCCTCCTGACTTGTACAGGACTATTTGTTGTAGGTTATGTACTACTTAATACCGTCA	60	100	428437	CHN2
A_87_P303053	AGAGAGTTTAAAGACTATCCCGTCTGAACCACGAAACTAACCTCAGTAGCACTGACTGTG	60	26.7	428805	FBXO41
lip_FABP4_T025427	TAATGTTACCAGCAAAAGAGTTTACGAAAGAGCATGAGGAAGCCGTCTTCATGTGGGACT	60	100	374165	FABP4
lip_HSD17B10	AAGAAGGACAAAGTACACGAGCTGGAGGACTTCCAGCGGGTCATTAACGTGAGTGTCTGA	60	83.3	425758	HSD17B10
A_87_P178803	ATAAAATAATATTCTCATCTCTATCCATCTAACGCTTATATTCTCGGTCACGCGCCGCAC	60	25	101752249;107052298;415422	LOC101752249;LOC107052298;TMOD2
A_87_P022040	TATCTCGTGAGTACCTGGTGTACTTCCAATGCTGCCACAAATAAATACTCAGCACTCGCT	60	100	424367	HSD17B7
A_87_P084076	GGAAACAAGTTACACATCAGAAATGACCATGCTGATCACAGTATCATCCTCCATCCAGCC	60	100	771119	PRR33
A_87_P057566	AAAGGGTAGGCTTTAAAATAAAGCATGTTACACAGAAGCGATTAGGAGTTTTTCGCTTGC	60	100	395862	PITX2
lip_ETNK2	CTGGTCTTGGGAGGGCCTGATCCAGGATAAATACTCTACCATAGACTTTAACTTCTTAAG	60	80	426690	ETNK2
A_87_P011120	ATGCGAAACATTAATTCATTTGAACTGAATTGTACAAGGTCTACACTGTACTATGACACG	60	100	427971	ADAMTS5
A_87_P014870	GTGGTTTGCAAAAGGCACTTTTGAAAGAGCTGCCACCAGTAAACCCGCTCACCTTTTTAA	60	100	416676	STRIP2
T035921_G022343_LOC429288_429288	CTATGGTTCCTCCAACACTGAACCCTATTATCTACAGCATGAGGAACAAGGAGATCAAGC	60	100	101747258;107049228	OR14A16L45;LOC107049228
A_87_P121533	CGACTGGGACCTGCAGTTTCAAATTGCTGTAAAGAAAAACTAACTAATGTATCATCTGCT	60	100
T017582_G010812__RYR2	GTTTTGGAGCACCAAAGCTCTGTTTTTAATGACCCAACTGCACTTTTATTTTCTTGTGTA	60	100	421508	RYR2
seq_RIGG05813	ATTCTGACTCGGATTCAGAATTCGGCATTCCAAAGAAGACTGCAGCACCCAAAGGAAAAG	60	100	395966	TOP2B
A_87_P009315	CTTCCTGCGGGCCATCAAACACTACGGAGTGAAACCCCACGACATCTTTGAGGCCAACGA	60	100	396522	CNN1
A_87_P126088	CTGATGAAAGTCATGGAACAGATACTATCCATAACGATGGGAAGGGTTATAGAAAGAAGG	60	100	426994	KNOP1
T035610_G022070_LOC430426_430426	GCAGTGAGGAAAATGATGGCATGCACTCATTACAGCAGGGATAAACTACTCATCTGTCTC	60	90	107049215;770514	LOC107049215;OR14J1L135
A_87_P023965	AAACAGAACTGAAATAGAAGAACTAAAAACCTGGATTCTGAAGAAGTTGCCTATTGAAGC	60	100	421351	LYPLAL1
A_87_P017988	AGATAATGAAAACATATGCTATGTATGCAGATGTACACTCCCTTCATCAAAAGGAAGTAG	60	100
A_87_P117933	GGTGAGGGCTGTAACTGTTCCCAACTACTTGTACATTTAAGTCTGAACATGTAATGATAT	60	100	417413	ZNF207
A_87_P013797	CTCTACCACTCTCTTGTAATATCTGATGATCAAGTATTGGCTGTGACCCACTAAGGTGCT	60	100	416957	PRR14L
A_87_P097481	AAAGGTGGAAGCAAAAAATGATACTGGAACTTGGGAAGGATGGTTTTGCAGAGTACACTA	60	100	416719	MGME1
A_87_P171493	ATATGGCCACTCACTCTGCTCAGAAGCCTCATCAGTGTATGTACTGTGAGAAGATGTTTC	60	100	100859766	PLAGL2
A_87_P035572	TGAGGGAGATGCCTCGGTGTCACCGCTTGGATGTTTTGTTTAGTTGCCTGGAAAATAAAA	60	100	428266	YOD1
T036515_G022745	ATCTGGGAAATTCTGGGTACCATCGCGAAAAGTAATACCAGATGATCCCTTTGGAAGCTG	60	71.7
A_87_P055641	CTGGTCACAGTGGAAATCAATATCAGATAAGAAGAAACAAAATCTCAGTATGAGTGATAC	60	100	424230	GYPC
A_87_P192408	GACTCCAAACTCAACCAGAAATTGTGGATTTCTTTCTAACAGCCAACCTGTAATGTATTT	60	100	417410	RHOT1
T042065_G025152	GGGCTGCTGAGGTGATCTAGGGCATCACTGTCACCTATGGTCCTCCTACTGAAAGAAGCA	60	100	100315799	MIR1714
A_87_P221513	GCTCTGAGTATATAGAATAGCCAGGAGAGAATATAAAGCAAGTGCTGTTAAGACTTATAA	60	31.7	421947	NBAS
A_87_P014341	AATCAGGGGGTTAAGTGGTATTTCCATCCATGTCTCAGTTCAGTTTTAAGGAGTTTGTTG	60	100	415801	WWOX
A_87_P008834	AGCTTCCTGCCCCGTGCTCACTGTCCCGTTTGGATGCGACGTACACTATGGTTCACATCA	60	100	396169	ST6GAL1
A_87_P012682	CTTGCACAGGATGGAAAGTGTAGTAAACTTTGTGATTGTTCCTGCTTCCCCTGGAAGCTT	60	100
A_87_P103818	CATTGTAAAAAGCATGCATTCACAACTGTTGCTGTTACTGTTCCATTTCTGTGTCATATG	60	100	421018	NETO1
lip_CAT	CTGTTCAGTGTTATGCTTTTCTTCCCCTAAACTGTGCTTTAAAATCACGCCACAAACTGC	60	100	415969	CECR5L
A_87_P021968	TGACACAACTGTGCAACCAGCGAGCTACGTGTATGTCACCCGTAGTTACATTTAGAGATT	60	100	424829	HES6
lip_AKT1	GACAATGAGAGAAGACCTCATTTTCCTCAGTTCTCCTATTCAGCCAGTGGAACCGCTTAA	60	100	395928	AKT1
A_87_P014355	TCTCCTTCCCTTGTACTTTGGGCATCTAAGAAGTATCTTCAACAAGTAGAACTGTGCCTT	60	95	418132	DNM1L
A_87_P203588	ACAGATCTCCTTTACAGGTTCTGTATAACAAAATAACTCACAAATTCACCCATTCTGTCT	60	100	395772	KRT7
T022052_G013546_GZMK_426168	TGCCAAAATGTCTTCGGGAAGCAACTGTTGAAATTGTTGATAGAAAAAGCTGTGAGAGAA	60	100	426168	GZMK
A_87_P022192	CTCTGGATACGGTAACTCTGGTTACTAGGTGTTGCGGGACTGGGGTTTTCTAATATCATT	60	100
A_87_P017682	GACCGAGAAGAGAGGTTGAATATTGTCCTCTGGAGACAACCACTTGTTACCTTGCAGTAT	60	100	417635	VMP1
A_87_P128763	TTCGACGGCAGCACTGATACTGGTATATTTGGGGCCGGGACAACCCTGACCGTCCTTAAG	60	100
A_87_P016954	CCCCAGAAGTCCCATTAGCATGGTTCTCTGCAGTACTTTTCTTGTACTTCTGACATTACA	60	100	421299	YPEL5
A_87_P030929	ACTTCCCCTCCTCAGTGGATTTTGCCATGGTGTGGTGAGAGAAAAGGGCTGATGGGGGTC	60	100	771207	PDXP
A_87_P126168	GTAACAAGCAAACCAACAGGCAGCATACTGAGTAACAGGAGAAAATGAAGGTGGCAATAA	60	100	107053822	LOC107053822
T040772_G003209_NODAL_395205	ACTATGAGAAGGGTGAGATCGTCGTCCGCCACCACGAGGATATGATCATCGAGGAGTGCG	60	100	395205	NODAL
A_87_P077451	GGGGGAGCATTGTGAAATGTTGGAGGAAAAAAGCAAATGATGTCTCCTGGGATTGAGAAA	60	100	424900	OPA1
A_87_P066021	TCTTCAGTCCCGTATCCTTCAAGCCTTGTTTCCACCAAGATGACATCAAGATGACTGTGT	60	100	417461	TRIM50
A_87_P021560	ATCTAAAAGGCCTAACAACACAGCTTCTCAAACTGCCAAACGCAATCAGAGAAAGCAGGC	60	100
lip_B3GALT1	AGATCCTGTGTTAAATCAGATGGTAGAGCAAGAAAGCCAAATTTTTCACGACATTATTGT	60	100	429027	B3GALT1
A_87_P032295	CAGCTTATCAAGGACCTTGCCAAAGAAATAAGATTAAGTGAGAATGCTTCGAAAGCCAGC	60	100	415981	PHF2
A_87_P156433	TCATTGTTCATATTTAGAAGCAGCAGTCAATCCATAGCTTCGTTACAGCCAATGGCGGGG	60	100	422443	SETD7
A_87_P015795	GCTTCTGGCCACTCTGTGCCTCCTCTGTTACTTTTGCTTCTTTTATACGTTTTAATCAAG	60	100
A_87_P126458	CGTAGGGCTGAGCTCTGTTGCCCTGTTGGATTTGACTTCAATAAAGTTTTCTATTTTTGT	60	100
lip_PPAP2A	GCATTTTTCAGAGGTTGCACTCAAACTCATTTGTCAGAAATAACTACATAGCCACTATTT	60	76.7	427138	PLPP1
A_87_P009166	TGCATTAGAAGCTCCATGAAACACTGGGTCTTTAAATCGTGTGGACCATTTACTCTGTTC	60	100	386586	OCM
T019782_G012109_EIF3M_421602	CTCAGTCTCTCAGACACCTAAAGAAAATATCACCTAGAAATGTCTTGCTATAGATACATT	60	100	107056436	EIF3ML
A_87_P301989	GAGCAGGTGGCTCCCCTCTGCCTTCTGAGCAGGAAAATCAAACCCACAATTGACTCCTGA	60	95	107055552;107055708	LOC107055552;LOC107055708
A_87_P087136	TCACATGTGCACAACAGTTGTACACAGATGTGCACTCCGTGATTAACTCCGTTCCTTTGT	60	100	107049365;107050221;107050343	LOC107049365;LOC107050221;LOC107050343
A_87_P311352	AAATGCCATCAGCGCCGAGGAGGACGGATACACCCTACATGTGGGGCACTTCGTGGACGG	60	33.3	100858035	ENDOU
A_87_P023234	TCAGCTTCAGAAGACCTGAAGCGATACATAGAGAAACTGAAGCTGGATGGAACCCTGCGG	60	100	426088	DSN1
A_87_P037907	TTGACAGAACTTTGAACGAAGAAGACTGTTCAAGTGTTCCACCTGCTATTCGCTCATACT	60	100	395758	SDHA
A_87_P035957	CCAAAGGTACCTAACTGTTAACTTCCCACTGAAATAAGTGTAGGCATGTGTTATCTGTGT	60	100	420488	ACBD5
A_87_P035506	TCATCTACGGCTTCATCGGGCAGAAGTTTCGCAACAGCTTCCTCAAGATCCTGGCACAGC	60	98.3	430652	CXCR1
seq_RIGG03559	GGCTCAGAGTCTCCTATGATGATTGGTGAGACTAAAAATGACCTTGATGATGTTGACCCG	60	100	424665	USP24
A_87_P006421	ACGTTCCTGTTCATCATGAACTACTATAATTACCGTATGCTTGCCAAGGAGGAGAAGAAA	60	100	416086	MCT2L
lip_ALG1	CTGTCACATGTATGCACCTCCAGGACTGTCTTAAGTGGTAAATAAACACTTGGTATTGTT	60	100	416393	ALG1
T040091_G005794_BLOC1S2_423768	ACAGGCAGCTTATAAATTGGATGCATATTCCAAAAGACTTGGTAACTATTCCAAGTACAA	60	68.3	423768	BLOC1S2
A_87_P112238	TGAATCTTTTTACTCATACCCAGTAGCTACAGAGTGCCACTGTGAGACCTGTGACACTGA	60	100	374108	FSHB
A_87_P060506	TGTGAGATACCCACCCTCAGTCCCTTCAGACTACCGCGCACATCTCTGTATTCTGGGTGG	60	96.7	107049287;107049288;107050429	LOC107049287;LOC107049288;HINT1L
A_87_P035053	CAGAAAGAAGACCTGCTGTACGTGAACAAATCGCCCAATTACTGCGTCGAAGATCAGAAA	60	100	427856	WNT16
A_87_P031926	ACACACCAGCTCAGACCTGCCTATTGGATGCTCTGGTGCATTGGCCACCTCCCTGCAAAA	60	28.3	420299	RHPN1
T019144_G011715_HSPA2_423504	AGAGTATGAGCACAAGCAGAAAGAGCTGGAGAAACTCTGCAACCCGATTGTCACAAAACT	60	100	423504	HSPA2
A_87_P114923	CTGATGTTAAAACGTGTATAGTGTGCATATACCTCCTGTTAAAGGCTTAATAAAGACTCT	60	100	770979	MRPL20
T023117_G018724_LOC776006_776006	GGTGTTTATGCAGGTCTTCACAGGACTGTTTGTTTTAATAAATCCTCTGTTATTATGTAC	60	100	422788	RFC1
A_87_P302838	ACCGCTACAAGATGAAGCGGGCCCGGCTTATAGAAGGTATGGAAGTGACTCCTCTCCCCT	60	93.3	428549	NKX2-2
A_87_P016773	CTGGATTACAAAGAAATCACAAAAGTCTGTTGGCTTGGAAAGTCTTGTTTATAACCCACT	60	100	427380	TSTD2
T015939_G009799_MEIS2_395588	AGAATAGTACAGCCTATGATTGACCAGTCAAATCGAGCAGGCAACCAAGGAGCAGCATAT	60	95	395588	MEIS2
A_87_P262788	GGCGGGGTTGGGCTTCGGGGCGGTGGATTGCTTGGAGTACAAAGAGCAGGCGGGAGCGTG	60	100	103875463	OTX5
seq_RIGG12575	TCAGTGAGAAGAATACTGATAGCATCAAGCTTGACAGCAAAGACGTTGTAGAAGGCTGGG	60	100	415970	RAB43
A_87_P266013	CCTAACACTTCTTTGGAACTTGTGTATACCTTTGTCTCAGAGGAACTTATTTTTGTGTAC	60	95	396221	LDHA
T004964_G003141_SMAP2_419641	GACGGATCAGCATCCTTTCTTTGCTGCTGGATGCTTCATTCGTGATAAGTATGAGAAGAA	60	46.7	419641	SMAP2
A_87_P147433	TCACTTCTGGGTCAATGTGCAGTATAAGGTAAATGCAATTCCAGTGTAGGAATGAATCTG	60	100	100859627	HNRNPA3
A_87_P105873	GCTGTTTTAATTAGCCAAGGTCTTCTGGGGAAAACGTTTGTATTTTCAGCCTTGCCACTA	60	100	417709	PUS7
A_87_P189863	TAACTCATTCAGCTGCACCATCTTTTGGAGTGAGTCAGATACACCCATCTTCCTCTATGC	60	96.7	415594	DMXL2
A_87_P145008	ATTCTTTGAGGAGGTTTTCCAGCATGAAGTGGATTTCTTCTTCCCTGTGTCTCACCTGCA	60	100	419180	DBNDD2
A_87_P013333	GGGGAATATTTCTGTATCTTTACATTTTGCACTGTCTAGATGCTTATGAAAACTGAATGC	60	100	417833	MSRB3
A_87_P099236	AAAGCCACCTCGAAGACAGACTTAAACAGGATGCTGATGATGTAAGTACGAAGCAGTCCT	60	31.7	418808	MYCBP2
A_87_P057766	TGTGTAGACAATGAGAGAAGACCTCATTTTCCTCAGTTCTCCTATTCAGCCAGTGGAACC	60	100	395928	AKT1
seq_RIGG01603	TGGGTGCATTAGATGAAGCCATGGAGTTACGAGGGATGAGATATCATCCGATCGATATTG	60	100	420456	DIP2C
A_87_P234623	GATCAACATGCTAGACTTGAGATTCCTTTTTCCAGAGGAAAATAAAAATGGCAGAAACTG	60	96.7	422651	ANKRD17
A_87_P120123	GTATTAATGCATCACGGTTCAAGTTGCCCGTGCCTTCATTTCTCAGACAGCCCTATAATT	60	100	423034	GALNT18
A_87_P036524	CGACATCCAGATGGTGACAGTACGGAAGGCAGCGCTGCAGCGTGCAAAAAACGAAGCACA	60	100	101750922	SETD6
A_87_P038668	TGGCAGCCACTTACTTTGCTTTAAACCGAACACCTCAGGCACCAAGGCTGGAGCCTGTAT	60	100	421570	RPS6KA2
A_87_P011050	GAAAAAGCCCTTAGTGGTAAATACATTGGTACAAGACTAGAGTGAGTGAGACTTTCATTT	60	100
A_87_P314792	ACAAAAATGCCTTGAAGAGTTAATCTGCAGGAATGCTGAGCTTCACCTGCACTGCTCAGA	60	31.7	107053073	LOC107053073
A_87_P119458	AATTTGCATTGCAAATACACACCAAAATCTCTCAAACATGCCCGAAGCCTGCCAGGGCTT	60	100	423122	FADS2
A_87_P017481	TGTGCAGAAGAGGATGTTTGAGTCAGAAGGCAAAGTTAAGCAAATGCAGACCCACTTTCT	60	100	107056777;415569	UACAL;UACA
seq_RIGG09324	TTGACTCTCAAGTTGATTGGTCTGGCCATCGATTACTATGATGGAGGAAAAGATCCGGAG	60	100	418293	LPCAT3
A_87_P104158	GACTGGCTCTATTCTGGCAACTACTGGGACAGAAACTACTTTAATTTGCCTGATATTTAT	60	100	421079	OSBPL1A
A_87_P007930	TGAAGTGGCTGAATCTGACTACTCCAACAACGTGATGAAATGCCGGAGTCGGTACGACGG	60	100	419533	LOXL2
seq_RIGG15488	ACTCAGAAAATAATTGGCAGAGTGCACTTAGCTCAGGTTCAGATCGAAGGGGATTTCCTG	60	100	425541	DDI2
A_87_P094311	TGTCAAAGGAAGATCTGATGGAAGTGGTCACAGAGTATCCTGATGCCAAAAAGGTCTTGG	60	100	771609	CNGA2
A_87_P051446	TGTGCATAGCTGTCCTTACCAATGCATTATCTTGCCGAAAATAAAGAATCATAATTGGTC	60	100	420923	DAP
A_87_P079536	AAACAAGGAGTTACGCGCAAGGTGCTGCAGCTCAGAGTGCTGGTGGCTACAGAAAGGGTG	60	36.7	417560	WDR81
A_87_P111543	CTCTACTTCTGGCAATCAAGAAAGCTCTGTAAATAAAGCATTTCCTTTTCAGCAAAATCT	60	100	100859489	CEP126
A_87_P174558	TCTAGAGCTCAAACCTGAAGGCTAAGCAGAACCAGTCAGCAGAAAGCTGAAGCATATGAA	60	30	417830	TBC1D30
A_87_P022333	AACAACGCTGATAACAAAGGTTAAATAAATAAGGTCGCGCTGTTTCTCCACCCGCGCAGT	60	100	424653	YIPF1
A_87_P024740	CCATCCCTATGGTCACTCCTTCAAATGCGCTCAACAACCTCTGCCAGAGCAATAAAACTG	60	100	100857892	LOC100857892
A_87_P101841	CTGAATACGATACTCATCCTCTTCAAGGCAACGGTTATGGGAATCCACATATACAGGGAA	60	100	395231	HOXA3
A_87_P059156	TTTTGAGTGGTACAGGGATGACACCAGGATAAACAGTGCCAATGGTCTGGAGATAAAGAG	60	100	395687	LSAMP
A_87_P015940	GTGTGTTGGCTTGGATCAAAATGTGCAGGTCTTTCTCATGTGGTCTCTTTTGTTATTCTG	60	100
lip_PRDX6	ATCAGGTAGCTCCAAACTGCTTTGTGCCTTTAGGAGCAGTGGTCACTAACTCATTAACAC	60	100	429062	PRDX6
A_87_P302013	GACAGGTAACTTCTAATGACATGAACAGATGGGAAGACCATATCAATAAATTCTTACTTG	60	100	107050128	LOC107050128
A_87_P167508	CTTGAACTTCATTTTGTTCTGCCAAATCTGACTGCCGCAGTGAGTAAACTACTACTGGAT	60	100	427809	SMURF2
A_87_P122963	GTAGCTTTTTAAAGCCCAGATTTGAAATAAACTATGACATGAGCCTTGTAAGCGTGTAAT	60	100	107049309;396379	LOC107049309;HMGCS1
T035629_G022085_LOC776558_776558	CAGGAGATCAAGCATGCCCTCCGCAATGTGTTGCTATATGCACTATTCCAGCTTCAATAA	60	100	100857884	OR14A16L38
A_87_P012051	TTGGTGGCTATGATGGCCACACATACCTGGATACTGTGGAGTCCTATGATGCTCAAAATA	60	100	422265	KLHL4
seq_RIGG08664	AACTTTTGATGGCCTATCTTGGAGCAGATTCACTGAGACATGCCAGTGCTTGTGTAAGTG	60	100	771457	MIGA1
A_87_P091116	TTACGAGGACGTAAAGAAGACCTTTGTGGACGCCATCATGCAGACCATCTTCAAACTGTA	60	100	426549	RETSAT
A_87_P093006	ATACACAATGCTGTGCGGTTTGCAAAGGACCAAAAGCTTACAGCAGACAGCTCTGTTTAA	60	100	101748788	SLC26A1
T027951_G017296_KLHDC5_419046	GAGCACCGTGTTTTTCTGAAGTATAATATATTTACAGACAGTTGGGAGTCACTAAGACGC	60	100	419046	KLHL42
A_87_P115658	GAGTTCGAGCTGACCTCTAAGGAGTTTTGTAATATATGTTAAACTGTCTGGAAATAAAGT	60	100	426488	NDUFV2
seq_RIGG04000	AGAGTCATTATTCAAGAGCCGTGAGAAGGAGTACCAGGAAACCATCGACCAAATAGAGCT	60	100	418276	IFFO1
A_87_P135933	CATTACACCGCCATTTGATGTTAAAGAATGTTTTGTTGGAATGAAGCAGTGTATAAGAGG	60	100	425485	SFMBT2
A_87_P050546	AGCAATTTCTGGCTACACAACTGATCATGCAAACATCAGAGTCAGGGATCAGCGCAAAGA	60	100	416219	BRD8
A_87_P116173	AGGTGTCTGCATGAAGCAACACAAACTGCTGCTGAAGGCCATCGCTCAGGCACAGGACCA	60	100
T003547_G002263_KLHL6_424762	TAAAAAATGGGTGGAGTTTGCATGCATTACGCTAAAAAATGAAGTCTACATATCGGGTGG	60	100	424762	KLHL6
T042472_G025559	GCACCGCTGAAGTCAATGGAAGTTTTGTCATTGACTTCAGTAGGAGCAGGATTTGAACCT	60	100	100315778	MIR1677
A_87_P307463	TCTTGGAAGAACATTGTCCTTGGCTTCAGGAACTTGACACCGAAAGAGCTTGAACTCTTC	60	100	101751055	DAO
A_87_P095501	ATGCTCCGTCTGCCAGATCAAGAGGGACATCAATCGGAGGAGAGCGATGGGCATCTTCTG	60	100	100857411	PLACL2
T041114_G024325_HYLS1_768796	TGTGAGCTGTTTGATGTAAGGCAACTTGGCGACGTACTTCAATAAAGCCCTTAATTAGGC	60	100	768796	HYLS1
A_87_P014953	GAAAGAGCCATGGAGCGACGGCCCCATGTCATGATAGGAAAAGGGCACAGGTGAGCCATT	60	100	416124	PLXND1
A_87_P075626	AACCCGTACTAATTGCAGTTAGATTTATGAGCATAACCCGCAGTTCAATCCCGGGCAAAG	60	100	101748321	MYO9A
A_87_P147568	AGTGCCCACCAGAAGCCAAAAACACTAAAAAACACCCTGATGGTTCAATTTCCGAGAGAG	60	31.7	420133	INSR
T004974_G003146_CCDC92_416817	GAAACATCAGAGGTCCATCTTATTAAGGAGAGGCCACTGGTTATTCCACCCATTGCTTCA	60	100	416817	CCDC92
A_87_P070316	CTTTAAATGAGAGCAGTTCAATCTGCTGCTCTGAAATAAACTCCCTTTAGCTTGCCCCTG	60	35	771165	ARRDC2
A_87_P257168	AATGTGAAGTCTGAAGAGCAGGTGTTTGAAGCTGCACTAGCATGGATACGCTATGAACGA	60	100	420406	KLHL18
A_87_P242248	CAAATGCGAGACCATTTTGCAGTCACTTCCCATGCATTAGTTTGAATGGGTTGACCAGGA	60	100	374091	P4HB
A_87_P297988	CCTTTTATCTGAATGAGATGAGCTCCTTTTGGCTCAGTACAATAAAAATGCTTTCTTTCA	60	95	423335	SEC23A
T039553_G007782_SRL_396269	TTTCTCTTTCCTCTCCCCAAGGTTACCCGTTCAACGATATCTCAACCAGGTGATTGAGAA	60	36.7	396269	SRL
A_87_P032494	AACCAAGCACATGTGAAGTGCCACTATGCAGTGAAAATTCAAAGAAGACAGAGAGCAAGG	60	100	423397	SPATA7
A_87_P017526	ATTCCTGGCATCATGCAGTAGGTGTGCACTCAAACTGCCTCTTTCACAGGTTTGATCAAA	60	100	770722	RPS25
A_87_P037109	CCATGCCACAAATACCTGAAGTTATTGTTTTAGGCCTTCTGTACAGTTTGTAAAGATATG	60	100	420231	CCNE2
A_87_P058666	GCAGAATGTGGAGGTACATATTTGAGCAGATACTACATCCTTCTGAGTTTTCTTTTAAAA	60	100	424067	SPATS2L
seq_RIGG03264	AATTCACCAAAGTGGACAGCAGACCCAAGGAAGATACCCAAAAACTGTTGAGCATTCTGG	60	100	416503	FLCN
A_87_P097756	TAAGTTATCCTGTAACGCCAATGCTGCTTTTCCAGAAGCTAGAATTGGTGTTGGGCTCCT	60	100	421343	RAB3GAP2
A_87_P157238	AGAAATAATCACAAAATCTATTTTCTCTCCTGTCAAAGTAGCCGACTCCTCTGAGACAGA	60	100	417003	IQCD
seq_RIGG16062	AGACAGCTAAAGAGAATGAATCTACTGACTTCTCTAGGTTTAAAAAACAAAAAGGAAGGC	60	36.7	420231	CCNE2
A_87_P056021	AGTGCTCTTCGGGATCTTCCTCTACATGGGCGTCACCTCCCTGAACGGCATCCAGTTCTA	60	100	395809	SLC4A2
A_87_P090136	GTGACCAGTTGTATTTTGAAAACAATGAACTGCCCATCTTTATCTGTACATGACTTGTAA	60	91.7	101751049	OR14C36L9
A_87_P167343	TGTAGCAGTGCATAACTAACATAATGAGAAGGTAGTCCTTCATTTTATGAACTCAAGTGT	60	100	427871	ALX1
A_87_P206013	ATTGGAGATGAGTATAGAGCTGGGCAGAGGCAGAGGTAGGAATCCAGTAGCATGATTTTT	60	100	424056	SF3B1
A_87_P015673	GCTCTACGAGGGTCAGGCACAAGCTAACTGAATGCATAACTTTATTAAATAAATGCTTTG	60	100
A_87_P022718	AAGCATGTTGTAAGAATCCAATGGCGGGGTGTGAGACAATGGCCAAGCAAAATGCTGTTT	60	100
A_87_P017501	TCCTGCTGACGCACGACGGCAGGGTGAAACTCTCTGATTTTGGGTTTTGTGCCCAAGTGA	60	100	770462	PAK4
seq_RIGG05347	TCTATAACTTCTTCTCACCTTTGAACCCTGTAAGAGTACACATTGAAATCGGACCAGATG	60	100	395157	HNRNPH2
lip_VAV2	ACCCACATGAGTAAGGGCTATGGTATGAAGTCCCGATTTATCTCAATACATTGTGAAAGC	60	100	373938	VAV2
A_87_P134563	AGAGTTGACTGAAGGAATTGCAGTGTGTTACATGTTCTCTATGATGTGGGTTTTTTAAAT	60	100	425215	AK6
A_87_P015617	ACTAGGAGGGATCTGTCGTTTGATTTGCCAGAAAGAACCAGCAGGCCTGCCTCGCCAGCA	60	100	426585	KANSL3
A_87_P004296	GAGACTGTCAAAAGTCAGAGAACAACTGGAGCAGGAACTAGAAGAGTTAACAGCTAGCCT	60	100	107056449;423123	LOC107056449;RAB3IL1
A_87_P012215	ATATTTTTGTTAATGAATTGTTCAGCGTTGTCTCACTACAGTCTGGTCAGAACTCTTTGT	60	100
A_87_P023565	GACGGGTTGGCAGCCCTACAGCACTAATGGGTGCTTTTGGGATGGGGGCGATGCTATTAA	60	100	107057382	FAM136AL
A_87_P109338	ATGAACATGAAATGGAGTACCCAGTTGATCTACCTCCACCTTATACTCCAACTCCACAGA	60	100	770067	CYYR1
A_87_P195588	TAGAAATGAATACAGAGGAGGCAGCCAACACCATGGTAAACTACTACACCACAGTCACTC	60	100	420098	PTBP1
T018477_G011324	AGCATCCAGTTTGTGGACTGGTGCCCAACTGGTTTCAAGGTGGGCATCAACTACCAGCCG	60	100	100857214;100857858	TUBA4B;TUBA1C
A_87_P088201	ATTGAGGCCACGCGCATCTTCTTCGGTTCCAAGGGCAACCTGTGCCAGCGCAAGGTGCCT	60	100	777441	TMEM216
A_87_P240723	AAGCTGGATCTGTTAGTTTGTAGCCTGCAGTTCCCGAAGTTTCACGTGAGACTTGATATG	60	100	374223	LEPR
A_87_P037867	AGCAAAATGGGAATTTTAGTTTTTCACTGTGATAAAGTAGTGTCAACTAGAAAAGCCTCC	60	100	395669	PLEK
A_87_P018522	AGTGGCTCGCTGTCCTTCCTTGGTCAATGTCTTGTCATCCCTCCATGGCCAATGGGCCTT	60	100
A_87_P258828	TCCATCTAAATGTTGCTAAGATTCGTGAGAAGTCTAATTCGCCTTTGTCTTGTACTTCTG	60	98.3	422703	EIF4E
A_87_P057151	CTGAGGCATGCTTTGAAAAGGGAAATCTAAAAAAGGAATGTCATTTCCTATAATGTGAAG	60	100	420599	HDAC9
A_87_P121253	TTTACTCCACACTGAGATAGCTATAAGGAGACCGGTGCTCTTCTACAGAGTGTAGCTTCT	60	100	417844	CPSF6
A_87_P080996	CGAGCTGTGCTGATGTTTTGAGGGGTGCTGGCTTCTCCAGTGCTGTTCTGTGGTGACTGT	60	100	423853	POLL
A_87_P014424	GTTCTAAGCAACAGAAATTATTGTTTTCCCACAGGGTAGCATTATAAATCCCCCTACGGC	60	100
A_87_P077816	CAGTATTATGCTGTATTTTCCTTGGGTGTACTATAAGCCTTTTGGCAAATAAAGAAATCC	60	31.7	420007	NBR1
A_87_P181458	AAACCAGAGGACCGTCCCACCTTTGAGTACATGCAGAGCATTTTGGAGGATTTCTTTACT	60	100	419280	HCK
A_87_P058136	CTATCTTGTGAAGAAAGCCAAGAAGAAGCTGGGCAGTCATCTTTCAGCCAGGCTTTACTA	60	100	431066	PNPLA2
lip_SGMS2	TGATGTGCTGATAGAATGCACCGCTGATGGGATTTTTTCCTTAAAGAAAATGGAGCAGGA	60	35	420696	CCR2
T021640_G019019__NTRK1	TCACCTATGGGAAGCAGCCCTGGTACCAACTCTCCAACACTGAGGCCATCGAGTGCATCA	60	100	396337	NTRK1
A_87_P273873	TGTTCACTATTTTATGTACTTTGGTCTCTGGGTTTGTATTTGACTTTCCAAATGCTGGGG	60	30	107050392;423316	LOC107050392;EGLN3
T010877_G006724	TATATGAAGCGATCCCGAACCTTTTATGCCTCTATAGCAGAAAGGCTGTGTGATGGAGAC	60	100	429143	GPC2
A_87_P247878	ACCAGCGAAGACATATCCCATGTAACAGTTGCATAAATGTTTACTTAACACTTCTTAATC	60	100	419039	NDUFA9
A_87_P036374	AGAGAGTGCGTCTCCCTTCCCTGGTTGTTAGGCTATTTCAAATTGTCTCTACTGTGTGTT	60	98.3	417026	C15H12orf49
A_87_P050846	CTACACCCATTAGGCAGGAAATGGATTTTAAGTGAAAGAAGAGTATGGATTCAACGTTTG	60	100	420757	ITGA9
A_87_P014554	AAAGAGATAACCCACTGTTTCCTTAACCACATCCCACGTTTTCAATTAGCATCAGCTCTG	60	100
A_87_P011238	AGACTTGAACTAGTCGATTTTTTGAAGGCTAACCTAACCTCGACTATTTGTTGTTATGTG	60	100	423816	CPEB3
A_87_P089921	TTCTTTCTTCCTTGTTGCTCAGAGAAGACAAATGCAGAGAGATGAGAGTCCTGGTGCCAA	60	93.3	107049866	LOC107049866
lip_ITGB8	TCCGTTGGATTTGCTTTATCAAAGAAGATGGAGAATATTTCTCTTGATTTTCGACTTGGG	60	100	395470	ITGB8
A_87_P122248	CCTTTGAGTTTCTGCTGAAGTTAAATTTCATAACTGTAAATACAGGAACTGTTAATCCCC	60	100
A_87_P015085	TTAGGAACTGCACACTTGATTTCAGGTTAAGGCCTATAGTATTGCCATTGTCAAACAAGT	60	100	422360	STAG2
A_87_P017485	CCTGTTAAGAGGAGGCAGCAAAAAGTAGGTGACTACTAGAACATACATATGTAAACTCTT	60	100	423549	EXOC5
A_87_P101326	AAGTGAAATCACATTCTAGTCTTGCATGGAAGTGTGAAACTGCTGCAAAACACCCGGCTC	60	40	396493	EPB41
A_87_P084561	AGCCGAGTCTTCTTTGTTCTCATCAGCATTTATTATTATTACCAAGTTGGACGCCGTCCC	60	100	426399	TP53I11
A_87_P014794	AACAAAGAAGAAAGACACCTAGTCCTAGAAGTTGTTCTTCTTGGCCAGGCAGAAAGAACG	60	100	772041	BRAP
A_87_P324892	AAGAAATTCAGTTATTATTGTAGGAAAACGCAGATGTTTGTGCTCCACCTCCAGCCCGGG	60	31.7	101747461	TCTEX1D4
seq_RIGG15988	AATATTTACCAAATACGATCAGGATGGGGACCAGGAACTGACAGAACATGAACACCAGCA	60	100	422585	PKD2
A_87_P018352	TCTTCATAAGGCATTCTTCTCTCCATTTCGGATTGTACATGAAGGAGGCATTGATCCACT	60	98.3	421914	PXDN
T039343_G023629__FOXS1	AACTACTGGACTCTGGATCCCGACTGCCACAACATGTTTGAGAACGGCAGCTTCCTCCGG	60	100	428156	FOXS1
A_87_P035673	GTCAGCACAAATCAATGCACTGGTTTGTCTTGGAATAAATCTTACCTGTGACTTCTGTCA	60	100	427396	DCAF12
T023691_G014697_SMAD2_395247	TTGAACTTCATCTGAACGGACCTCTACAATGGCTGGACAAAGTATTGACTCAGATGGGCT	60	100	395247	SMAD2Z
A_87_P194798	ATAATTGACGATAAGAGAATCCTTCGACAGATCACCATGAATGACCTTCCTGTGGGGAGA	60	100	418601	PRDX4
A_87_P182723	AGAAAGAGTTCATTTCAGAGAGTGGAGTCAAGTATCACATCAACTCTGCACACGCTGAGG	60	100	769868	ZNF512
A_87_P010462	TCCACTGCAAAGCCTGAAAACAATGGGAATACATTCTACCTGAAGAAGCAAAACTGCCCT	60	100	420434	RHEB
seq_RIGG18566	TACACAATCTTTAATGAAGATTTCAAGAAAGCCTTCCAGAAGCTTGTGCGGTGTAGGCAA	60	100	427963	HTR1F
seq_RIGG09000	AAGGACAATTAGCTTGCAAATCCCTGACCTTGGAAAAGCAGCTGAGGATAATTCTAGCGC	60	100	423481	TRMT61A
T026214_G016257_OC90_420326	GATCTTGCTGATGGCGACTGCGTATTTCAGCTTTTTCAATTAAACCAATCTGCATACTCC	60	100	107056015;420326	LOC107056015;OC90
A_87_P056101	AGACAGCCATAGCCCTTCCCTAGGGGGCAAAGCCTTGCACAGACATGAGCTGCATCAGAA	60	100	417983	TNFRSF13C
A_87_P095981	CAGAACTCTCATGGGAGATAAATTGAAGACAAGCCTGGAAAATATTTGCAAAACAAATGA	60	100	422730	SLC7A2
A_87_P019178	TCCCATCAGCTTTGACAGTTTAACATGATAGAAAACGCCATTATTCCAACAGCCTGTACA	60	96.7	771015	CRTC1
A_87_P035671	AACTATATGAATTTTTCCTCTCCTATAGGAATTGTGGAAGATCATTGCTGATCAGCTAAC	60	100	425865	METTL22
A_87_P080296	GCTCCCCACGGCTTCCAGCTGCTGGCACGATGTGCCCAATGCCTGATTAAATGTGTTATG	60	100	769461	LRRC20
T037065_G015923_MTO1_772297	TGAATAGTAAAACTGATGTAGGAGGCGATTGAATGTAAGCAGTGTATCATGGTGTTTTTT	60	100	772297	MTO1
seq_RIGG05660	TATTGCTGAGCCGTGTTTCATGCTGATTGGGGAGATCTTTGAGCTGCGAGGAATGTTTAA	60	100	422544	SNX25
A_87_P216143	GAAGGGAACATTTCTGCAGCTAAAGTTGCAGAGGTCTCAAAGAAGATGTACTCAATGGGA	60	100	396316	HMGCL
A_87_P117263	GTTCTCTAGAGAGGGCGTACAGTTCTAAGCCAGTTCTCATAGATTAATTATTTGAAATTG	60	100	418580	DYNLT3
A_87_P057266	CAATGAAGCTCAGCAACGTGAGAAATGGAAACAACTCTGTACAGTATTTTTAAACCATTT	60	100	418455	POGLUT1
A_87_P210108	AGGAAGCTCTGCCAAGGATCGTAGATATAATGGGGAAACGAACTTAACTGGGAATGAGCA	60	96.7	424321	GPD2
A_87_P012198	TCTGGGAAGTTTTGAGCAGATGGAAGCTGTGAACATCGCGCAGACGCCCGCAGAGCTCTA	60	100	415674	ATP6V0D1
A_87_P246978	AACTGCAAGCAAAACCTTGTAGTTTTTAATTCCCCGAGCACTCCATAAACTATTTTCCCC	60	25
lip_PITPNM3	GTTCTCTTGACGTATTGGGAAATTGTAAAACAATCTAAAACTATCCCAAGTGCTTAAGCA	60	100	417684	PITPNM3
T041415_G024502	TATCACAGTGCTGATGCTGTCTCTTGTAAAGGTACAGTACTGTGATAACTGAAGGATGGC	60	100	100315854	MIR101-2
A_87_P038198	GACAATCTGGAAGGTGCTCCACTCATCCAGACCACAGCACGAGTTTGCACCCTCTGCACT	60	100	395376	PRKDC
A_87_P021859	TGAAGATCAAATCTTGGGTAATGTGAAGCCCACATATTTTTACTCTTCCCCATAAGCACC	60	100	421683	PERP1
A_87_P140733	CAGTTCTAACACTCCCCTTCAGTATGTAATAATATGTGACAAAATTCTATGGAACTAAGG	60	100	374033	UGT8
A_87_P101306	GCCAAGTCCATGGCTGTGTCCCTCTCCAAGATGTACATCGAGCAGAACGCCTGCTCGTGA	60	100	420502	OTUD1
A_87_P150228	GGAAACGTGACTACAGCACCTCATCAAGAAAAGACACATTGCACAGCTAATTTCTTTTTT	60	100	426928	ENPP3
A_87_P291733	GAAATAAAAGAGAAATTCCGGCAACCTGCTACTGACAAAGGCACCATCCTCAAAACCAAG	60	100	423631	RASGEF1A
A_87_P223633	TTACCAGCTCTGTGTTGGAAAAGAGACCTTCAAACTTCAGCGCAGAGACCAAATAATGGG	60	100	422145	ITM2A
lip_HADHA	CATGGATGAGATCTTGGCACAGTTCAAGTTGCCAGCTAAACCTGAAGTCTGTACTGATGA	60	100	395929	HADHA
A_87_P085841	AAGCTAGAGAACTAACCAAACAACAGTATTAGTACACTTTTCAAAGCCCCTACACGATAG	60	100	423487	PPP1R13B
T036560_G016835_ATP11A_418749	TCTGTTGAGCAGTCCACCATCTTTATGCTTTCTCAGACTTCAAGCAGTCTAAGTTTCTAA	60	100	418749	ATP11A
A_87_P018282	AACACGCTGGGAAATGTGTAAACACAGAAGGCTCTTTTCACTGTGAGTGTTTGAAGGGAT	60	100	374031	NOTCH2
T000574_G000421_HEPACAM_428234	TGACTACACAGAACAGGATGAGGAACACCCCAAGCATGAGGCTGAGACCATTCCGCGTGG	60	100	428234	HEPACAM
A_87_P183773	CACTGCAAAATATTGTAACTCTGTTGAAGGCAAAGCCAGAGGACTACAGGCAAGCTGCAA	60	100	416578	COG7
A_87_P101956	GAAGAAGAGTTATCGGTAGAAGGGAACACAGAGATTAATGCTGAATTGAAAGACTGATCT	60	100	420647	SATB1
T036889_G014615_LOC777430_777430	AGTGTTTAACTCGTTATAATATTACACCAAGAGTTGGGCCGCCAACTTACAAGAGAGATG	60	100	374016	LAMA1
A_87_P094966	AACTGTGTAGAACAGCTTCAGAAGACTAACAGCAGCAGTAGCTCAAACACCATACCGTTC	60	100	422463	OTUD4
lip_SLC2A5_gi118101059_XM417596.2	AATCATGGCCAAGAGGAACAAGGTGGAGATTCAGACAGATGTGGAACAGATGATGGATTT	60	100	419438	SLC2A5
seq_RIGG03794	AGCATCCAGTTTGTGGACTGGTGCCCAACTGGTTTCAAGGTGGGCATCAACTACCAGCCG	60	100	100857214;100857858	TUBA4B;TUBA1C
A_87_P065401	ACTGGTAACTGCCTGTACAAGGTGGCACTTCATTCCTGTTTTACAAAATAAATCTCTTTC	60	100	419396	PEX10
A_87_P261108	TTACTAATGACAAAGGACCCCTGAACAGGGGAAAGCAATTACCGAGAGTGTGTACCCAAT	60	100	417615	ALDH3A2
seq_RIGG20432	TTCTACATCCCTCTGGTCATCATGTGCATCACCTACTACAGGATATTCAAGATAGCGAGG	60	100	427635	HRH2
A_87_P311462	AAAGCCATTGTGGCCAATGAGAGCACGGCCAACATGGCTGACAAGAGTGGAGCCATCGTG	60	100	107050463	LOC107050463
T026893_G016664_NEIL2_422037	ATGAAGTCCTGTACCTGGTGAAGATCCATCCATTAACACAAGGATCTCTCTTGGCGCAAT	60	100	422037	NEIL2
A_87_P305528	AATTTTCGCTGCTCCCGACTCTGCACATCTCCGGGGAAGTTGGACACGGCGGAGAGCCGT	60	100	395215	SDK2
A_87_P306873	TGTCAGCTGTTAGTCAAGCCTGGTTCACAACCAAAGAGGATAAGGATTCCCTGACAAATA	60	100	418646	DMTF1
T022982_G014212_C12orf59_426455	AAAGTGCTAGACCTGGATCCAGTGACAAAAGAAAAACTGCAGACATCTGCCGAGGATAAG	60	100	426455	TMEM52B
A_87_P306098	GCACACAGAGATCTGCAGGTCAACATCCTCTTCCTGAAGGGACTGATGTCTGTGTCATGA	60	100	101749309;101750937;107055216;107057532	LOC101749309;LOC101750937;LOC107055216;LOC107057532
A_87_P072971	GCAAAGATTTTTGATCATCGCTCCTGATTATTTTTCAAGACTGAAAAGAACAGAACAGAG	60	100	416262	FAM114A2
A_87_P011670	GGCTCATAATGATCTTACCCAACATGATTAAGGATTACGTTACTATAAGCCAAAAGACAA	60	100	426869	SCN8A
A_87_P118513	AAGCAAACTCAGATCTTGAAACTAAAATCCGGGAGTGGTACCTAAAACAAGGACCAGGCC	60	100	395861	KRT19
A_87_P113868	TTTTCGTTAGAGCTCCTTATTGCCCATCTGTGGTGCTGACGGCACCAGCACAGCCCCATG	60	100	426044	ELMOD3
T015897_G009690_CENPF_395357	CCGAACTAAAAGTTGTGGAATGATTATGAAAGAGTAGATCGTCTGTAGAGTTTTCTGTAA	60	100	395357	CENPF
A_87_P037704	CAACGAGCAGCCATCCTCCTCCAAATGCGAGCTCCGTAATATGTAGAGTATCTCATTAAA	60	100	374200	SOX18
A_87_P018283	CTGAGTCAGATGATGAAGATGGATTGCCAAAGAAAAAGTGGCCAACCGTGGATGCATCTT	60	100	423775	ANTXRL
A_87_P077631	TGACCTTCCAGGAGATCCTGGTGGACCTGAGCTCCAAGAACACCAAGGGGCTGTACCGGG	60	100	424939	PRSS56
A_87_P037470	AATGGACCAACAGAGGAGGATGCTGAGATCATCCAACACGATCAGTTATCTACCCATTCT	60	100	395474	ATP6V0A1
A_87_P059786	GTCTTGTGCCTTTTGTACCTCAGAAGTTTTAGATGTTAAATATTTCTTCAAGCCAAAGGT	60	100	416326	P4HA2
lip_ADCY5	TGTACCACTGTGCTTTTATTAGCTGTTTTGAATGGGCTTTCAAAATTGACACCCACTGTT	60	100	395340	ADCY5
A_87_P017876	GCAAACCTAAGGAAGATAACACTAGCGAACGTTGTTTCCTGTGGAGTAGGGTTGAAATAA	60	100	416480	MMD2
A_87_P280858	ATAGACGGAAACAAAGTGACCCTTGATTTTGCCAAACCAAAGGGTGAATTTCAGCGTGGC	60	100	396201	NCL
A_87_P014515	ATTTGAAAGTGATGTTACCAGGACAATGCCAGTACTTAGGGCTGCCGGTTGCTGATTACT	60	100	424579	ERI3
T016118_G009910_TBCC_428567	ATAGAAACAGCAACAACTGGAACCTGGTGGATGACTTCGACTGGCTGGCGAGCGACAGGC	60	100	428567	TBCC
A_87_P053891	GAGATCTACGAGGCGTTTGAGAACATCTATCCCATTCTTAGAGGTTTCAAGAAAGCATCA	60	100	776269	TBPL2
A_87_P035201	CAAACGCTTGGATTTTATTGATGAATTCAGATGATATTTCCATCCACCACTATTTCCAGG	60	100	395117	KCNA2
A_87_P310497	TCAATGCAGCAGCAGGGCATGATGGGACAAGCATCAATGCAGCAGCAGGGTGTGATGGCA	60	100	425846	KMT2D
A_87_P037167	CCGACCCCCCTACGATGAAACTTACCTTGTGTACAGTAATGTATTTAGGAGAAGAAAACC	60	100	418608	SH3KBP1
A_87_P134788	AGGATTCAAGATGGTACATATCTACAATTGCAGCGTTGGTAATGCTGCAGCCTAGAACCC	60	100	769868	ZNF512
A_87_P013637	GCTTCTGAAGCAGACAGGAATTTCACCAAATTGAAATAGCTGACATGAAAAATAAGATGT	60	100
A_87_P157578	ATAGACTAACCTGTTGACTTGAGTACCCAGAAAGTCCTGTATATGCTTTACTTAAAAGAA	60	100	421116	RB1CC1
T000267_G000201_PLEKHM1_419939	TTCTGTGCTAGATCTGCACTTTTCTCATGCTTCAGTTGTCAGCAAACTGAGGACACCCAT	60	30	107053011	LOC107053011
A_87_P070901	TTCATCAAGGCTGTTAAAACGATGATGGCTACTTTTGGAATGATGATGGTGACACCGTGG	60	93.3	395827	CYP24A1
A_87_P010071	AACTGCAGACAATCCATGACCAGCTGCAGCACTTGAGCAATGCAATCAGACAGGTTAAAA	60	100	417501	NUP88
A_87_P007696	AGCAGAAGGGGTTATGATGAACAATACAGGGAGAAAGACTATCAGAGAAGTAGGACCCAT	60	98.3	417588	NSRP1
A_87_P308267	AATCAACAGCACCTTGCGGAGCCTCAGCTGGGACAGGAACAATACGACAGCTGTGGGCTT	60	98.3	101749117	CARMIL3
lip_PDGFA	GTACATCAACAAATACTAATTCAGATTATAGAGAAGAAGAAACTGCCCTGCCCTTATGTT	60	100	374196	PDGFA
T001058_G000777	CAAAAATAGGCAAAGAGAGCTGTTTTGAGAGGATTGTGTCACGATTTGGAAAGAAGGTCA	60	100	395717	EYA3
A_87_P037797	CTGGTTCTGAACTGAATCATTGCAAGCGGATAAAGCTCAACGTGTAGCTTCACCCACAAT	60	100	395554	FGF14
A_87_P017873	CAGCACAGTGTTCTGAATGTCCACATGGCAAGAGTTTGTCTTGCCGTGTATAAACTGTGA	60	100	770954	KCNK2
A_87_P175678	CTCTTGCTGGCTCCTATTCTTCCTTCATTTTATTAATAACCTGGCAACAGGATAGGGGCT	60	100	107052233;107057136;417089	LOC107052233;LOC107057136;RALGPS1
A_87_P132033	AGGGATACCGGTACTTACTATTGTGCATACTGGTATAAGCAAGGCTATGAGAAAATATTT	60	100
A_87_P023010	TGCCAGGTAACTCTTCCTTTGCTTAGCAAAGAGAGCCTCAACTTCTTCTCTGTTTTATAC	60	100	422990	PSMD13
A_87_P038135	GAAGAAGATGGCTGAAGCCCAGAAAGGCATTCGCAAGTATGAGCGGCGGATTAAGGAGCT	60	100	395279	MYH7B
A_87_P016024	AGAACCTGCTTGGCATTCTTGCGGAGAAATCACCCAGTGCCGCAACTCACAATTTATTAT	60	100
A_87_P022968	GCCTTTCATTTGCTTGGAGGAAAGAGTTTACGCTCTAAACTCAAATCTTCAGACCTATCT	60	100	395531	NID1
A_87_P284268	TGGTGTTCAATGCCACAGAGAACATCTTCACCTCCAACGTCCTCCATGCCAGCACCGAGG	60	100	416462	GAAGSD
A_87_P022983	ATGACAGAACTGAAGTACTTCTTTGCAATTAAAAGATGTGTTCTCATATGTCTGATCCAG	60	100	421958	WDR35
A_87_P099171	ACAGAAGTTACCAGAGATATCTGTGCCAGCTAAATGTTCAAATGGGAAGGGTTTCTCCCG	60	100	101750381	KIAA0408
A_87_P113408	AGCCTCCCTATGGCCATTCACATAAACAGCCACAGTTTTAAGCAATAAATCCTTTCTGAT	60	100	416750	C14H16orf59
A_87_P120628	TTCTTAGACTTTTCCTGCTTCCAGTGTATCTGGGTACTTAATAAAGTGCTGAATTCTTGC	60	100	416114	RAD18
A_87_P002976	ATGGAGTAGGCAGTCCATACAGCCTCGATGTCTTTGAAGGCCATTTGTATTGGATAGCTA	60	100	424168	LRP2
lip_LTC4S	TTTGAGCGGATCTTTCGAGCACAGGTGAACTCCTCAGAGTATTTTCCCATTTTTGTGGCA	60	100	770665	LTC4SL
A_87_P251858	TTTAACTTACCCAATGGAAAACGGAGTGGTGACATCCTGGGACAACATGGAGAAGATCTG	60	100	428178	ACTRT2
A_87_P071146	AACGAACCTCTGGAAAAGCTGGGATTTAAAGACCTGATGGATGAGAAGTCGGAAGCAGAA	60	100	416452	COX19
A_87_P089156	AACGAAGAGCTCAGGCATGCAGTGAAGAAAACGATGTCGTGGACATATTTCATCAGGGAT	60	75	107049215;770514	LOC107049215;OR14J1L135
A_87_P012441	GAGTACGTCATCTTGCCACTATTTGATATAGATTGGCTGGGCAGAGGAATGTTTTCTGGG	60	100	416078	ATXN7
A_87_P315582	GTAAATCTCTTGATTTCTGGCCCTTCACAATTCTGTAGCTCAAAATAAAGCAAAAAACTG	60	100	421194	AHSA2
A_87_P176738	TGCACGTTTGTATTTTCCAAAAGAATTATATGGACTACATTTGTCAGTGGTTTACAGGCA	60	100	431653	LOC431653
A_87_P015076	CGTTGTGAACCACATGCCCTTCTCACACAAAGTTGCAATCACAGATTTTGATCAGAGGAA	60	100	421032	IMPA2
T003112_G001999_LOC430545_430545	AGAAAATGAGATTCCTTTTATGGGTGGAAGGCTATGATGATGCCAGGGAGGTTTCTGACC	60	61.7	100859631;101750114;107049065;107049194;107049558;107050056;107050146;107050320;107050530;425218;425825	AGWCL;SRM130L1;LOC107049065;LOC107049194;LOC107049558;LOC107050056;LOC107050146;LOC107050320;LOC107050530;LOC425218;LOC425825
lip_EGR1	CTGCCAATGGGATATTTGGTGTACCAATACCCTTCAGAAAATGTAATAAAAACCAAAATC	60	100
seq_RIGG11674	TTGAGGAAGATGAGCTCAAGTATTTCCTTCAGAGGTTTGAGTGTGGAGCCAGAGTGCTAA	60	100	386586	OCM
A_87_P150538	GGGCACAATGAAGATCAAATATGTTATCAGAGTAACTGCTTTTATTTCCTCTAGCAGTTT	60	100	395129	ANGPT1
A_87_P021726	AAGCCATTGTTCTGGTCTATGTAACACCATCCTGTTCACGTCATCAGAAAACTCAGTGGT	60	100	776138	JAG2
A_87_P131063	TGTTGGACAAACACGTTCTAAAACTGGAGGAAAAGACAGACGAAGTGGAGATTGGAATTC	60	100	417035	BG8
T029565_G018710_LOC430514_430514	TTTGCAACGGAGGAGTACAAGATGGCTCTACGGAGGAAAAACAAACACTTCAGGAGCATT	60	100	415666	RLTPR
A_87_P023261	GACTGTGTTAACTGCTGCTGTACAATTCCACAACTCAATTATATCTCCGTGCCCCAAACT	60	100
A_87_P014041	AAATGCATTTTTGCTCATTAACTTCTATTCCAGGACTGTACTAGTGTCTAATATGTCCAG	60	100
A_87_P036728	TCTCTCCTGAAACTTTGGTCTTTGCAAAACATGGTATTAATTACTGAGGTGTTAATGATC	60	100	425909	TRMU
A_87_P011432	ATGAATAGAAGAATACACGTGGAGATGCTCACCTGCTTTTTGGACTGTCTATGTCACTGA	60	100	428628	GRIK2
A_87_P103171	GTTTAAATCAGAAATGTTCATCATGGGAATCCGAATCCCAGACAGAAGACCAGCATGGGA	60	63.3	101749970;107053749;107053908;107055556	LOC101749970;LOC107053749;LOC107053908;LOC107055556
T038829_G009228_PARP1_396199	TGCTGGCGTTTTCTTGAAGATACATATCTCTCTGATGGTCAAATGCCAAACATTAATATC	60	100	396199	PARP1
A_87_P017848	TCGCTTCTTGGGGTTTTTGTGTAACACAATTGTGAAGTTCTCATGCCTTGTAGTCTTCGT	60	100	425210	LAMTOR3
lip_SLC2A6_gi118099374_XM423637.2	TGTGTCGATGGATAAAGCTGGGAGGAAGATCCTTCTCTTTGTATCAGCTGGAGTCATGTT	60	100	425954	SLC2A6
seq_RIGG13887	AGAGCTCCAGCACTTTCCGAACAGAGTGGTTATAACAAGAAGGCATCAGAACTGACCTAT	60	100	428678	ANKRD40
A_87_P014469	CTTTTCCTTCCTTTGTTAGCATTCCCTTTGGGGATGAGTTATTCCGCAGCCCTATCTCAT	60	100
A_87_P064626	CAACGCGTCGACAAGATCTTCACAAAGATGGACAAGGACAAGGACGACCAGATCTCCCTA	60	100	419676	HPCAL4
A_87_P055021	ACCTCTCCATGCAGTTTTCCACCACTCTGGGTTTGTTTGTTAATTAAAACAGCTTCATTT	60	100	426089	MVB12A
A_87_P077011	AGTCATCACTTGTGGTTTAGTACAGAACATTTTGGAATGGGTTTGACAGTTGTGTTTTTT	60	100	424862	SLCO2A1
T041174_G001093_TCF3_395146	TAGAGAGCGCAATCTGAACCCCAAAGCGGCCTGCTTGAAGCGTCGGGAAGAGGAGAAAGT	60	100	395146	TCF3
seq_RIGG12164	TTTTCTCCTGGACTACCTCTCCCAAATATACCTTTGAGTTCAAAGAAATACAGTTATAGC	60	100	419200	FITM2
A_87_P031627	GTTAAGCCATAACTGCAGAGGGAATTTCATTCTGTTCCTGACTTTGCCACTGACTCACTG	60	100	421893	KLHL31
T027103_G016785_IL1RL1_374136	TATTTGCTCCTCACAGACCAGCAATGTTTGTGCTAAAACAACAATAGCTTGCCTCTGAGT	60	98.3	374136	IL1RL1
A_87_P125548	AAGAGCTGAGCTTTCCACTCCCCAGCCTCTTAGAACCCATTAGTACAGCTATTTTGTAAG	60	100
A_87_P079716	TTGGTTCAAGGGCTCTGTGTTTCCGTACGCTTTTAAAGGCGCCCATTCCCGGCCCCGTTT	60	26.7	101747287	TMEM98
A_87_P134378	GTCATCTCTGTCTGGGACTATGACAAAATGACTAAGAATGAGCCCATCGGCAAACTCTTC	60	100	423095	SYT8
A_87_P085681	GATGATCCAGTTGATTTTCTGGCAGAATATCTCTTCAAGAACAATCCTGATGTCAAATGA	60	100	428907	AK7
lip_ME3_gi118085223_XR027146.1	CCCGTGGTCCATATCATTGCTGATATAAATGCATATTAGGCTTGAGGAATTATAAAAATC	60	100	419019	ME3
seq_RIGG13875	CAAAGGAGAACCCACATCCAAAGAAGCTTCCCAGAATAGAACACACTTCCCAACTGATGA	60	100	422097	WFIKKN2
A_87_P036927	CCAACGCACCCCATTCGACTTGGGTTGGCTCTGAATTTCTCTGTCTTCTATTATGAGATA	60	100	419190	YWHAB
T011903_G007361__SST	CCCCGGGAACGCAAAGCGGGCTGCAAGAACTTCTTCTGGAAAACTTTCACATCCTGTTAG	60	100	396279	SST
A_87_P013948	TGGTGCTACAGCTCTGCATAATGATCCAAAAGAACCGTGCAGAAACATTACCATGTGTGT	60	100	422029	XKR6
seq_RIGG10612	ATTATGGGTGCCCCCTCATAATACGCCATCCCTGGGGGGTTCCAGGTACCTACAGGAATG	60	30	420251	RNF19A
A_87_P033376	TAGGCTAAGAGTCTACTTTGATTGTCAGTATGTTTTACATGAGGCTTTGCACTAATGTGA	60	100	425121	KLHL5
seq_RIGG17830	TGTGGGTACAGTGATGGATGCTAGAGAAGTGATGATTCTTATAACAGGTGCACATAAAGC	60	100	107056378;422772	GNPI2;GNPDA2
A_87_P230488	GCAATCCTGATCCAGAAAGCTGCTGCCTGCCTTGAATTTGGTAATTTTATTCCCGTTGGA	60	96.7	422936	MAVS
seq_RIGG06444	TTTGGAAGATAAACTGAAATCCACCAAAGAGGAGCATCTCTGCACGCAACGAATGCTGGA	60	100	770103	TPM3
A_87_P084071	CTTGCACTCTTCTCAGAATGACTGAGGGTTTATTCCTGAGCAGTGCTTGCTAGTGTGTTT	60	100	374255	MRPL23
A_87_P200028	TCATATCATCTAGACCAGGTGAAGTGATAAAACATGGTGACCTGAAGTGTATCTACAACG	60	100	415360	DNAJA4
seq_RIGG16182	AACAGTAGTAATAACAGCAAAGATTCTGACTTTGCTATTGTAAGCCCACTGGACATCTAA	60	100	420646	TBC1D5
T000227_G000171_C20orf30_419518	GGGAATCTAATGGTGTCCAACTCAATTTTTAGAGCACTAAATCCATGTTTATCATCCTTC	60	100	419518	TMEM230
A_87_P239083	AGAACAGCAGTCTGATGATGATGAAGAACAAGCAGGTAGAGGGGTTCAAAATCGTGACCT	60	100	421627	LATS1
T030957_G019508	GACTTTTTTCTCTTGTTACATTTTTTTTCTCTTATGTTTCCTCTCTTCACTTCCCATCCT	60	35	374020;424110	FECH;NBEAL1
A_87_P291978	GGCCCCTGTACACACACGAATACAAAGGACCAAAAGCAGACTTAAAGAAAGAGGAAAAAT	60	100	424993	SEC62
T030584_G012488_LOC777506_777506	CTGATTTTTCTTGGAATGATCAGTAGTTTTCTATCACAGCTTGCAGTTTCTCACAATGAA	60	100	418049	TST
A_87_P098376	AAAGCTGACTCATCAGTTCTCATGGAAGGCAAGGAGGAACGTGATCAACTTCTTAGCCTA	60	98.3	430948	LGALS8
A_87_P127328	CCATAGTTCTAAATGCACTTCAAAGTAAGCCAAAAGAGAACAGCTAGTGACCTTTTATAT	60	100	396083	SYT1
seq_RIGG04509	TTACATTCTCTTGACTGGGGTCCTCATGTGCTACAGCATGACCTTCATCTTCATTGCGAA	60	100	427575	GRM2
seq_RIGG05580	ATGGATGGTCTGTTGTACAGAGTCACCATGGGTTTGACAGTTTTTGGTAAGGCTCATACT	60	100	772260	COX7A2
A_87_P102366	CCTGACTTGTATAAAGTTTTTGAGAGATGCTGAGCAGGAAATTGTATAGATTTGTGCATA	60	100	420729	MLH1
A_87_P035023	TTGTCTCAGTATTTCAAGTATTACTGCACTGATATTCTGCTCTGTGATCTTCACGTGGGG	60	100	769069	EDA
seq_RIGG19494	TACTACAAAACAGGAAGGTACAACGGATCCCATGACAATGGCATTGTTTGGTCTACGTGG	60	100	428073	FGL1L
A_87_P074951	AGAAAGCCCCACTCAAACTGCCTTTTCTAAGTTGGGGAACTAAAAATAGACAGAAGGCCG	60	100	415771	RHPN2
A_87_P067256	AATATTGACCTGCGTGGAAGGGATGAACGTGCCCTTGCTGGAACAGGCCATCCAGGAGCA	60	100	100529060;107054747	TEN1;LOC107054747
A_87_P021795	TGAAAACGGAAAGCACCTTCAAAACTTCACAGTTCAGCTTCAAGATTGGTGAGAAGTTTG	60	100	420197	FABP5
A_87_P051886	CCTATGAAAAAACTGGAAACATCTGCCATGAAATAATAACGTTGTTTAATGTGGGTCCTA	60	100	419356	SLC9A8
T024947_G015471_CCNC_421791	AACAGTGAAGGAGAACAGGGTCCAAATGGTAGCCAGAACTCTAGTTATAGCCAATCTTAA	60	100	421791	CCNC
T000609_G000449__ARHGEF10L	GATCAACATTGCCACCAGGACCACCTTTGTCCTCCCAGGGCAAAGACATGTCCGTGTCAC	60	100	419360	ARHGEF10L
seq_RIGG05792	CAAACAACATTATAGTACAATTCACAGGCTAGTTGAAGAAGGCCAGAAAGAAATCAATGA	60	100	769904	FAM26E
A_87_P021542	CGAAAGTTGCCTTGAACCAAAGCTGTGATGCCTCAAAGTTGCTGGTGAAGGCTGCTTGGT	60	100	419813	ETV7
A_87_P022910	TTCCAGGGCATCATTCTTGTCTCTGCCGTAATTGGTTTCATCTACGGATACGTCACTGAG	60	100	415899	SPCS1
A_87_P058036	AAGAAGTAACAATTTATGGCTTCTGGCCGTTCTCAGTGGACCTGCATGGGAAGTTTATTA	60	100	395860	ST8SIA1
A_87_P009503	CTGAACGCCAAAACTACACAAAAGAAGTTGAAGGCTTGAGACAGCTCTTATCAGAGTCCC	60	100	396414	RRBP1
T024660_G015277__LYPLA1	GTTAATCTGCAAACAATTTCCAAAAGACATCTAGAGGTCGGCCTTTGTGTTGCAGTTAAA	60	35
A_87_P186088	GATTGAGAAAGTCTTCAAAGTATACAACGAGGCTGGCCTGACCTTTACATAAGCAGGCTG	60	100	423612	GLUD1
seq_RIGG15556	AAGAAATGCAGCTGCGAGTCAAGAACAGACCATACCTCTTTGAACAAGTCTCCAAGGTTG	60	100	423341	FAM161B
A_87_P325612	CTAAGAAGTTTTTTGGCTTCCAAAGGAATCGGAAAGGGTTACTTTTATTCCTGGAAAATT	60	36.7	421317;422313	ACBD3;ASB12
T006050_G003815_RPN2_419177	ACGTTCCTGGCAGGCAATAGGATGCTGGCTCAGAAAGCAGTAAAACGGTATCTACATTAA	60	80	419177	RPN2
A_87_P022301	ACCAGTGCAATGTGGCATTGCTCTAGGACCTGAATTAACAAAGGGTGGAATATCTCCAGT	60	100	416852	HPD
A_87_P084271	AACGAAATGGGAGAGATTGGGGTTTGCTCTCTGACACTAAAATGAATGCTTTTGGGTCGG	60	100	423128	ZFP91
A_87_P087006	GAAAAACGCCTGTGTCATCTGCCTGAGCAGTGCCAAATCCTGCGTGTTCCTGGAGTGTGG	60	100	426969	MUL1
A_87_P210298	AGTGTGTGCAGTGTTGCCCAAAGGATGCAGTATTACTTCTGACAACAGAACTATGGTAGA	60	100	419635	ZMYM4
A_87_P154703	CGTAACCTCTACTGAAGTGATCGATGGCAAGAGGATCACCACCCGGAAAATCATTGAAAA	60	100	770080	DNAJB8
T009982_G006186_RAD21L1_419269	CAGAACCAAACTGCATTATTTCACAGAACAAGGAGCTAGAAATGGAAAATAGAGACAATG	60	53.3	419269	RAD21L1
A_87_P015443	TATTGACGTTTTTAAGCAATTGGAGATCCTTGAAGAGGAGGTGCTATAGAGGTGGAAGTA	60	100	107051828	LOC107051828
A_87_P018388	AAAGCCATATCCTCTCTTTTCACGAGGAGCTGAAACCATTTTCGTGTGATCATCCTGGCT	60	100	107055831;418931	LOC107055831;GTF3A
A_87_P082206	ATTTTAGCAGCAAAGCTTGCATTCCAGAAAGATATGATCAAGCCGCTGGCCCCTGCATTT	60	100	424124	ZNF385B
T042505_G025592	AAATGGTTCCTGCCGACAGTGTCTGTAGAGTGATCAGATTTTCTGTGCGATGGTTCCATA	60	100
seq_RIGG09674	AGAGACAGTGGAAATCCTCAGCTTACAGCAGAGAGTCCTGTTGAAGTTACCATTGAGGTA	60	100	395167	FAT3
A_87_P132618	AGTTTCCAACAGGGATGATGTCTTGCATTTGCCATGGAACAAACTTTCCCAAATGCCCAC	60	100
A_87_P134938	GGAAAAAGTCAGTGTTTCTTTTAAACTTCATTTTAGCAAATTTTAGCCCCCCTCCCAAAA	60	100	395222	MTFR1
seq_RIGG15831	ACTGAACTCCATCCATCTTCGGTCCATTACGCAGTAACAGAACAGCAAGATCAGTGTCAA	60	100	100858888	CLDN22
T001053_G000737_SMPDL3B_769013	TGGCAGTGTTTGTCTTTTATTACTCTCTTTGCTCTTCGGGATCTGTGGTTCCCAGCAAAC	60	100	769013	SMPDL3B
A_87_P022792	CCATTTGAAGAAAAAGTACTGACTTTTTAATGTTAAAACTGCAGTGGTCGTTACAGGTAC	60	100	422762	DCUN1D4
A_87_P016412	TGGAAGTAATGATGATTCTGACATGGAGATTCAGGAGGACGAAGGCTCTGACAGTGAAGT	60	100	426077	CLUAP1
A_87_P018103	CTCCAGGAGTCAATAACTCTGCATATATTTCTGATCCAGATTTGCCTCCCGAACCTCAGA	60	100	100857885	KIAA1549
A_87_P014377	ACGCTGGTAGATGTATGTGGTGCACTCAAGTAATAAAGAGAGCACAGCTCAAATGATATC	60	100
seq_RIGG14836	GATGATGGCATGGCTGTAGCTACAGGGTCTTGGGACAGTTTTCTCAGAATCTGGAATTAA	60	100	424974	GNB4
A_87_P303033	TTTCACCACTGCCGCTCGCTATGGGCGGCCTGCTGTTTATTCTCTCCTACGCCGCGGCAA	60	26.7
A_87_P181393	AAACTGTAAATATGTTTGCGCCTTAAATGAATGGGGAAAGACGGGGAAGGAAGCCTGGAG	60	95	421183	MAPK14
A_87_P013301	AACTGTGCGTGGTTGTGGTATTCAACACTTTGACAGATTAAAACAAGTTCCTGCATGCAA	60	100	424645	ZYG11B
A_87_P212738	ATATATCCTTCCATGGATCAGCTGGCTGAAATGCTTCCTGGAATCCTGAAACAGTTTGGG	60	100	420321	NDRG1
lip_PIP5K1B	TCAGAACAAAGCACACTGGAAACAGAAAATGATAATGCTTCAGTTTTGGATGTCTATTTG	60	100	427243	PIP5K1B
T035760_G022198	CCTTACTGGTGCCTTACTGGTGTTATTGGAGCCTTACTGGTGCCTTACTGGTGTTACTGG	60	80	100858099	LOC100858099
A_87_P113528	GTAACTGAAGGGCTTATGGCTGAATTTGAGCCGTAATTTTCATTAAACCATTACTAATGC	60	100	419001	C1H11ORF54
A_87_P026551	AAAGCCTAAATAAACTAGGCCTGGTAATGAGCATGCACCTCATATTTGGCCCTTGGCACT	60	98.3	420172	PREX2
A_87_P310508	GGAAACTGTGTTTTAATCTATACTTGAGATTCTATTGAAGCAAAGGCCAGGGATTTCTTT	60	95	424154	METTL8
lip_APOH	AATAAAGGTCTTGTTAAGACGGACCCATCGGACATGAAACCGTGCGAAGATCTGAAATGA	60	88.3	417431	APOH
A_87_P078426	AAGATCATCTTACAGACTATAAAGTGGCGGATGCGAGTGGACATTGAGGTTGATCCCATG	60	100	769830	FAM78B
A_87_P194613	CATTTCTGAACTGGGTGAACTGGATCCATTATCAAGTATTAAATCATTGACTTACCTGAG	60	100	415523	SNRPA1
A_87_P061351	TCTCTGACAGTGAAATAGAGCAGTACCTGAGGGGCCCAGAGGAGATCCGGGCATTCAGGA	60	100	426772	BRF2
A_87_P060226	AGAGTGCCACTACCTGAACGGCACCGAGCGGGTGAGGTATCTGGTCAGGTATGTCTACAA	60	100	693256	BLB1
T002372_G001561_MXRA8_395347	GAGCTGAATCAGCAGACCTTTTGCTTTGATGTTACTGCTTTAAATAAACCAACCTGCAAC	60	100	395347	MXRA8
A_87_P021569	ATCAGAGGTGTGGAAGAAGAGGAAGAAGATGGAGAAATGAGAGAATGATGTTTTGTATAG	60	100	417916	SNRPF
A_87_P081721	GAATACTACATCATTGAGGTTAATGCCAGACTTTCGAGAAGTTCAGCTTTGGCATCCAAG	60	100	428994	CPS1
A_87_P126283	TATGTTCCAGTATCTGGAACGCCACTCTGTGCTTTTTGTAAGTAGGATGTGTCTCGAGGT	60	100	395790	LFNG
A_87_P015338	ATGAGTATCAACTTGGAGAGATGTGAAACCTGGTGCTAAATCTACTAGTTGTGTTTCCTG	60	100	418848	SPERT
A_87_P050111	TTCAGGTACCACGTGTGGCCAAAAGGCCATGCCCCAACTGACTATGCCAAGTGGCGAACA	60	100	423200	LARGE2
T010051_G006225_EFTUD1_415467	ATGTAACTGCAGTTAGAGCTGGTTACCTAGTCTGTTGCAAATAAACTATGCAATGAATTT	60	98.3	415467	EFL1
A_87_P088246	TCACTGCATTCTCAGTGCTTTTCAAATACTCTCTGGACAAGGTGAGAAATCTTTAAAAAA	60	100	423799	NOC3L
A_87_P015739	TGGGCTTGGCTTGCAGGAGTGGCATTGTTGTCACCGCTATTGTAGTCGTTTCATTCGGAA	60	100	424026	ARL4C
A_87_P055986	GAAGTTGCCAATACAGCTCAATGGGGTATGAACTGAAACACTTGTACAGGAATAAAAAAT	60	100	414873	PDLIM3
T039781_G023761	AACCACTGCCAAAGCAATGTAATTTCATGTCTTATGGACGTTTAGTGCTCTTGATTTTTT	60	36.7	419424	TNFRSF18
A_87_P015676	AATGGTGTCTCAGACATATTTTGTTGGTGCATTGCTTTTCTGTATTCAACTTTCCTATGA	60	100
lip_PIGG	TTGCTTTGGGCCATTCATCTTCTGTGCTACTTGAGTTCTGAAACCAGGAATTCTGCAGCA	60	98.3	427290	PIGG
A_87_P010563	AAAGAGCAGAGCGCTGGCTGTATGAAACAGAGAGGAAAAAGATGCCTTTTTAGCTAAGAT	60	98.3	422433	NEK1
A_87_P080716	GCTGTTTCCAGCCACCAGGAAAGGAGAGAATCCTATAATGACAAAACTGAGCAAAGCAAT	60	100	395274	FAS
A_87_P099386	AGATGAAAGAAAGTGAAGCAGCTGCTCTGAATTCTGTCTTCTGGGGAGCGTTTGCTGTTT	60	100	428623	MFSD4B
T002385_G001569_RHOC_395869	TGAAGCCAGAAGAGGGGAGAGACATGGCCAACAGGATCAATGCCTTCGGCTACCTCGAGT	60	100	395869	RHOC
A_87_P144913	CTGGTTGCCAGAATTTCATAATTGTTTGTAAAGTACAAAGGAAGAATGTCCTTGCATCAA	60	100	424491	TECR
A_87_P091991	TGTCTACAAAGTGTATGTTGCTGCTTTAAAAACCTTAAGAGCCATGCTGGTCTATACTCC	60	100	427144	MAP3K1
A_87_P035950	AAATGGTCTAGGAGGAGACCAACAACTGTTTAAGGTGTCTTGCTACTGGGCTGGGTTTTT	60	100	419948	METTL2A
A_87_P303988	GTCTGCGGGCTTATGGATCTTCAGGATTTAGATTTCTTCCTTATTATTCTATCAGTGTGA	60	30	424245	HSPBAP1
A_87_P086196	ATTAATACAGGTGATGATGTATACAGAAATGGACTGTAAGGTACTCTGGGCTGCTGGTGG	60	100	423575	CDKL1
A_87_P106478	GAAAACTAAGACTGCAGAACAGTGTTTGTGGCTCCACTTCACTGTTGCACACTGGTTATT	60	100	417838	IL22
lip_SOAT1	TTTTTAAAACAGTACTGAGGCAACCCAGTTGAACTGGATTGCACCAGGCTTCATAGGCAG	60	100	424424	SOAT1
A_87_P106853	TCCTCATTCCCCCTTATGAGATATTCCTTGTCAAAAACTTCTTTCGGACACGGCGTGGTA	60	100	427879	ART4
A_87_P011768	AGCTGCTGACACAGCAGAAGCTGCAAAACGAATGGAGCATTTGAACAATCTGAGGGTTGG	60	100	769840	KY
A_87_P145109	TTCCTATCCTTTTTGTAAACAACCCGTGAGGGGAAGAAGGAACAACGGGGCTTTAATAAA	60	26.7	421028	DSEL
T007508_G004713_LAS1L_422174	TTCAAAAAGTTCCTTTGCAGTGGGTAAGACTGACTGATAACTGCTTGGAAGCTCCCTGCT	60	100	422174	LAS1L
A_87_P193723	GGTATAAGGACTGCAGACCTATACAGGGAGAAAGATATTTCATGCATGATCCTTATATTT	60	100	374136	IL1RL1
A_87_P055516	CCGCGTGAACTTTCCGCTATTTTTAATGTGTGTAATGAACTTGATTTTTCTCAGACATTA	60	100	427256	CARNMT1
A_87_P262463	AACCTTCACCGTCATCGAGGAGGAGCAGAAGGACCAGGGGGAGAAAGTCGTCCTGATAGA	60	100	417258	ANAPC2
A_87_P116258	GAGGATGAGAAGCCATTGTGCATGGAATTGTTTTCTGTATCACCATTTAGTTGTTTAATA	60	100	419924	TOMM6
A_87_P028251	AGTGATGACAACAGCCCATAGCCTGAAACTGCATTCTGGGCATACACAACAGAACTGAAA	60	100	428872	ACOT4
A_87_P176438	AGGAGAAGACAGTGCTACAGCTGAATCCGAGCTCTGTTTGGGAAGGGGAGGTGTTCAGCG	60	100	101750612	LOC101750612
lip_NR1H4_T018929_G011594_A_87_P113498	ATGTTTCACCTTACACACAGTACAACAGTGTGCCATTTCCCCAAGTTCAGCCTCAGATTT	60	100	373902	NR1H4
A_87_P275728	TCCTCTTCATTTACGCAGTCATCATCACGGCCCTTTTTTGTGAAAGCTAAGCTTAGCCAG	60	98.3	395911	CD247
A_87_P017956	TCAGTGGGCAGGTTTCGTGTCACGCATATCGGGAAGAAGACGGCTTTTCATGAGCAGCAG	60	100	416198	RELL2
T027450_G016990_LRCH1_418855	AGCATAACAGTTCAAGCATTGCTAGATGTAACCACAGTGAAACAAGCTTTATTCACGTGA	60	100	418855	LRCH1
A_87_P100816	AAACCTTCAGCATTTTGCAGAGCTCTTGCTTTACACCTCGGACTTTGCACGTAGAAGAAC	60	100	396097	MAP4
A_87_P018704	CTGTCTGCCTTTTTCTCACAGCAAAACTAACGGCGTGGTTCATTTCTCTTAGGACAAGAC	60	100	396138	GRIA3
T040169_G007867__SLC9A5	TCATCTCTCCAGATAAACAAGAGCGCCAAGATAAAGAGATCTTCCGGCAGAATGAAGAGG	60	86.7	425403	SLC9A5
seq_RIGG01600	AAATTCAAGAAGGCTTGCATCACCGTGAGAGTTCCTCGAAACCCAACTGTTGGAGACAAA	60	100	101749883	POLR1B
A_87_P067831	TTCGACCTGTTCGCAAAGCAACCCGAGGCAGCTGAGCAGCCGGAGATGGAGCATTCGCAG	60	100	100859290	EPN3
A_87_P080456	TGATGTCATGCACCATCAGCCCTATCAATTAAAGTCAGCCATGTTCTGTTTTGGGGATCC	60	100	423743	SYNPO2L
A_87_P087663	ACAAGTGCTCTGCTTGTGAGAAGAGCTTCAAAAGCAATTCTCAATTGAAGCACCACCAGC	60	96.7	107049656;107050167	LOC107049656;LOC107050167
A_87_P309082	CGCTGGGAGCTGCTGCTGGGGGTCGAATCGGGCTGCGCAGCCACCTGGAGGAGGGCAGCG	60	100	404777	RAD9A
T028562_G017855	TTAAGCTTTGGGACAGAAAGGACTGGGAAGTGCATCCTGGTGACTGAAAGCCTGTTTTAT	60	98.3
A_87_P089716	TGTGTTGGGCTGTGCAGTGCTGTACGCCCAGAACTATGACCAGGAGCTGTTGTATCGGCT	60	88.3	107050274	LOC107050274
A_87_P016302	CTTTAGCTTAAAGGCCTGGGGTAGAACGTATTCAAACAAACGAAAAAGGTTTTAAAAGTT	60	100
T009290_G013809	TGATATCAGTGGCTCAGTCTATAACAAGACTCAGCAGACGTTTGACAAGCAGGGATTCCA	60	95	407091;407092	UBAP2;LOC407092
A_87_P054276	GTGGTGAATGCTGATGAGCAAGAAAGTAGTACTGAATATAAACAAAATGCATGGCTTTGG	60	100	431587	SELENOP1
T006358_G003990_RUFY2_423687	ACACATTGCAAGTTATGTGAAAAGGAATTCTCACTTTCCAAAAGGAAGCACCATTGTAGA	60	100	423687	RUFY2
A_87_P106828	TACAACTTCTGCCTGTGGAACGAGACAGCCGAGGAGCTGCAGTGCCTGGAAGTCAGACAT	60	96.7	417940	TMEM140
A_87_P015804	AGCAGAAAGATAACACCTTTGTCTTCAAGATGGAGCACCCCATCCCCTCGTACCTGATTG	60	100	421165	RNPEP
A_87_P017524	TGGCATCTAGTACAACAGTGTCCAGAAGATCAGCCTTGATGTGTTGTGTTACCAGTCTCA	60	100	423477	TNFAIP2
A_87_P021980	TGAGAGAACAAGCCAGGAAAAACGTCGCCAAGAAAATGGCACCCTACCAGAAAACAATGA	60	98.3
A_87_P276823	CCTGATGCTTTCCAGCGATTTGAGCTGTACCGAAGATGAAAACTTAAATCATTTTCAAAG	60	100	419444	PIK3CD
A_87_P119938	ATTTTCCTCAAATTAAAGCCTGTAATGGAGCAAGCACAGATGGGAGTGCAGAGCTGGAAT	60	100	424062	RFTN2
A_87_P230763	GTGTAGACCAATCTGCAGTGTCATTTAAAAACCTATCTTTCATCTTGAGATTTTCATGAG	60	100	424251	HACD2
A_87_P167088	ATCCTTGTGAAATCAAAGGGGAAGGAAGCAGGGCATTTATTTGGCACCATCTCTTCCCAT	60	31.7	423185	DDB2
A_87_P057171	TGGAGAAGAAGCTGGAGCAGAACCAGCCCATAGACGACATGATCCCGGCCCAGAAGTAAC	60	100	396507	CKM
T036624_G022789_PGCP_420238	CAGGTGAGTAGCAGGGTTAAAACCACTTGGCTCATTTTTTCAAGCCATTCTGGTCACTTT	60	26.7	100858121;428911	CXorf23;RCOR1
A_87_P069966	TACTACTTGATGAACCTCAACATCATGACAGTGAAGACCAAGGTGACCACTGCTGCTGAA	60	98.3	417019	THOC5
A_87_P313132	TAGAAAGAGCAAAAGGTGGAGCATCAGAAACTCCTGCTAGTGCTTCTCCAACTGAGAAGT	60	100	769660	LOC769660
A_87_P306893	ACAGCCCAATGGTGATGGATGGGGACAGCCCAATGGTGATGGATGGGGACAATCTGATGG	60	80	107050822	LOC107050822
A_87_P153208	CAAAAGGAGGTTCTTTACTATTCAATACCAAGTAGCTGAACTTGCGTAGAAGTGGGGAGG	60	100	418516	HLCS
A_87_P068011	GATGTGACCCACTACTTCCCCACATATGGGTTCTGCGACTCTGCCGACGATTTCCACATC	60	100	770691	C8G
T038603_G009942_MDM2_395609	TATCTGAGTCCCAGGAAAGCGAAGATTATTCTCAGCCATCTACGTCAAGTAGCGTGCTTT	60	100	395609	MDM2
T005479_G003458_LOC416433_416433	CCAGTCTGAATTCACCTGTACCATTCCATTCTGATGTTATGTGAATATTTTACTGGAAAA	60	98.3	416433	CCZ1
A_87_P016820	TGAAGTTTAACTTTGCTCTCTCGACCTATATAACAACCTGTTCTGCCTTTCTGATGTAGA	60	100	423474	LOC423474
A_87_P036269	CTGGCAACTATGGAGTGTTTTTTCTAACATTGTAGCTGACTGTACATAATGTATAGACAT	60	100	419383	WRAP73
A_87_P024455	GTGTGGTCAAGAGCCACCTGCCTGCACATATCCTGCCCAAATCCTTCTGGGACAATGGCT	60	100	422661	SULT1B
A_87_P009828	GAGATGACAGCACTCAACCAGGCCATGGCTGTGTTTTTCAGAGCAGCAAGAGGCCTCTTG	60	100	395926	PGA3
A_87_P194168	TACGAAGCCATTTGGAGAGCTAACGTGGGTTCTTGTAAAGTTGTTAGTTAATAATCATCT	60	100	424121	ITGA4
lip_PDGFB	AGTGGACCTTCTCCTACCGAAGCCTCTCCCTTCTTTCATTTATTAACATCTTAAAGTTTT	60	100	374128	PDGFB
A_87_P081421	TTCTCTTGTGGCATTATGGAACCAGAAAATGACAGATGGGGAGACCTCAGCAGGAAATGT	60	90	768603	FAM53B
A_87_P040520	GGCACCAGAGGATCACCAGAGGAGCTGTGAACTACCCCAGACAGAAAGCAGTGGTGCAAA	60	26.7	395534;417862;420007;769546	MYH15;GLIPR1L;NBR1;ARL2
A_87_P234123	TCTATCAGACAAAGTCCTTACAAACACAGGAGTCCTGAAGACATCGGCTGAATGTTTCCC	60	95	415346	HMG20A
T007891_G004932_ATG7_415961	GAGACACAGGCTGCTGAGAATCAAGCATTAATGTTTGATTTACAGGATGATTTACATGAG	60	31.7	415961;416870;422765	ATG7;TCTN1;FRYL
A_87_P037492	AGGAAGATGGACGTCCAGTGGGTACAAGAAGTGTGAAAGCACCTGTAACAAAGATACCTA	60	100	414873	PDLIM3
A_87_P034064	GTACAAACATGCTTTCTGCAGTCTTCATATGGTCATGAATGCCTCCAGAGGCAATCAGTG	60	100	415590	TUBGCP4
A_87_P061521	TTCTGCTTCCATGGGACGTGCCGCTTCCTGGTGCAGGAGGACAAGCCGGCGTGTGTGTAA	60	96.7	414743	TGFA
A_87_P012650	TGGGGCCTGCTTAAGAAGGGAAAAGTTGGTGTGTTTCAAATAAGTGACTGTTAGTTAAAT	60	100
A_87_P066591	GCAAGCTTAAGTAACTGCTGATCTGTATGTTGAAATGCTAATAAAGTTTTTCTGTTGCAC	60	100	101747587	UBB
seq_RIGG19801	AGCCAGAAGATATGAAACCTGTCGATAAACCTTATATTGAAGAAGCTAGAAAGGATATGA	60	100	428499	CMBLL
A_87_P022958	TGGAAAGGCAGCGCCGCAGCCGCTGGGCCCCACGCTCCCAAAATAAGACCATTTTTAATA	60	100
A_87_P013844	AATTTTACTGTAATCTGTTCTGTCTTTCACACATACCCACCAGAAAGATGTTGACTGCCT	60	100	395359	SALL3
A_87_P068801	CAAAAACAAACATGCTCTTCTGTATCTAACAAGTTGGGGTTGGAGGTTGGCAGCACGAGA	60	30	107054496	LOC107054496
T036753_G022830_SLC5A3_770758	GCTCTGCTTATGATTATTGGTGCCCTCACACTTATGATCATAAGTATTATGGAGGTTGGT	60	100
T040033_G006713_CELF2_374111	TTGGACTGAATAATATTAATGCACTAGCAGGTACCGTAAACAGTATGGCGGCCCTGAACG	60	100	374111	CELF2
A_87_P129803	ATATTCCCCACCTAACATTTGCATCAGCCACGAAGAAATTGTGGAAGTGGGGACCAATGT	60	100	100857141;100857302;107050622	TARM1L3;LOC100857302;LOC107050622
A_87_P214513	CATTGAGATGCTCTGCTTTGCTGGTGTGATTGTCTTAAAATACAGCAAATGAACCAAAAG	60	100	419187	STK4
A_87_P023088	GTTCACTGCAAAAGGTTACCATACTCATTGCAGTAAAATAAGAGTTTGTTGTTTGGAGGT	60	100	421899	CSMD1
A_87_P014547	CCCCCGGGATCTGGCTGTGGTTGGGGTGGGTGTGCTTACAGATGTTATTAATTGCCACCA	60	100	771128	DBF4B
A_87_P070196	TGATGGAAAAAACGTTGTTCCCAGTTGGACATGTTCCTTTGTTCTCCATGTGCCAGGCTT	60	33.3	769612	SLC1A4
A_87_P124873	GTCTTTGCAGCGCATAGAAGATAAACTCAAAGCAGTCACTAAAGAAAATATAGAAATGAG	60	100	416352	JAKMIP2
A_87_P037210	GCAATAGTGGTGGTAATAAATTTCCTTGAGGCCATTGCATCCCATAGGATCTATGTGACC	60	100	414797	ST8SIA5
A_87_P095291	CTAACAGAACTGTGTCCTGAGCTACGAGCTCATTTAGAGCAGCTTAATGCCACTGAAGTA	60	90	422544	SNX25
A_87_P125033	AACTTTACAGTCATAACATGTTGTTGCCCCTCCAGCAGTTGGAAAATGTCCTGAAAAACC	60	100	416024	MGLL
A_87_P116933	TGTACTGTGGGCTGTTATGTTGCACATTGTATGAGCAGAAATGCAGAAGTCTTATTTTTT	60	100	419715	TIRAP
T001600_G001070_FAM118B_419714	GCCCTTCCTTTATATTGTACAGTATTTTGTATGTTGAAGCTCCCATTAAAGGTCTGTTCA	60	100	419714	FAM118B
A_87_P161758	AACTAATTAATCACATGAAACTGAGAGTGGGAGAAATAGGACCTGAACCCGTCCCTGCCT	60	100	422075	ST6GALNAC2L
A_87_P113203	GTCCAATTCCACATGACCATGATGGCAGCTTATAGTTACTATAAGCCTCTGGCTTAATGC	60	100	772260	COX7A2
A_87_P063716	TGCAGGAGCTAAAGCTGCTCCAGGTCCAGGCAGCTCTGGAGCAACTGGAGATCTCGGGAG	60	100	419868	FAM212B
T009881_G006123_RTEL1_419262	TATCTAAAGAAATCAGTAATGTGAGAGCACCCACAGCTCCTGGAGTTGTGCCTAGCTTAC	60	100	419262	RTEL1
A_87_P079701	CCAGAATGCTTGATTCAGAGTAAGTTTTACATCGCCTCAGATGTGTGGTCTTTTGGAGTG	60	100	395681	JAK1
A_87_P194243	ATGATCTCTTACATTCCACTCTTTCCCCAGCTGTATTTTCACATGCTACGTCAGAGGCGA	60	100	424251	HACD2
seq_RIGG14528	ATGGATGAAAACTTTGAAGAGTCTTGCAACATGTTTGAGTTGTCATATCAGAACACATGA	60	100	101748748	PLEKHM3
A_87_P015607	TAACACTGAGAGCAGCATTGCATGTCTGATGGAGAACAGCAAACAAGTGAGAGAGCTTGT	60	100
A_87_P015953	CAGTGAGACATTTCAGTTCTTTCTAATATATCCATCTGCTGTCCAGTGTCCCCCTAGTTC	60	100	426890	KIAA1328
A_87_P032081	GGACTTGGGAATGTTAAGCCTTTAAATTGCTTACAATAACAGCGAGTTATTTCTAAGTGT	60	88.3	107052340	LOC107052340
A_87_P054993	CCGCTGCCTCTAACGCGGCCCGGGCGGCCCTCGCTCCTCCGACGTGCACTTTGCCCGGCT	60	100	395577	NEUROG2
A_87_P322552	AAATATTAGAATATTTTCCCAGTGAAATAGGTGGCCTAAGACATGCGGTTGCCAGTATAG	60	100	421643	MTRF1L
T030681_G009773_USP15_395644	CTTTTAAGTTTTCTGCTGCTGTTCTGATGGATTATGTTTTCTTTGGTTTTGGATGTGAGT	60	100	395644	USP15
A_87_P211138	CTGTAAGTCCACTTTCATCAATGTTTCTGAATTTGGCCTTTATTACATGTTGTGTATCTG	60	100	431317	LOC431317
A_87_P190093	AATGAATTTAACAGCATGTCAGTAGAGACAGACACAAGTCAAAACCAACTTCAATGCAGT	60	25	396452;415386;417367;421893;422372;423545;425840;427995	PRNP;APBA2;TRIM65;KLHL31;LOC422372;C5H14orf37;ARID4B;PTCHD1
A_87_P188053	AAACACGTGGGAAAAGCGCAGAAATAAGGACCGGCATCGAATGTTTTCTCAAGAGTCCAA	60	26.7	417963;771731	FAM234B;MINDY4B
A_87_P259338	AGAAGAAGTTAAAAGATCTGCTGCACCATTACTACCCCATCGAAATCGATCCCAACCGCA	60	100	420034	NT5C3B
A_87_P121518	GTTTAAACCCAGAGGCGGTTTGGTTTGTACCTGTATTTATTTCAATAAATTATTGGTGTC	60	100	101749610	TUFT1
A_87_P177453	TTACTGCTATGGTTCTGACATCACCTGCACCTTCCCTGCAAATGGAAAGTTCACTTCTGA	60	96.7	415776	PEPD
T038291_G008704_CUBN_420523	ATCGAGGTCAGAGATGGCAACAACACAGAATCTCCTCTTTTGGGGAAATATTGTGGTACA	60	95	107056013;420523	LOC107056013;CUBN
T015179_G009324	ACCGATTTTTATACTCTTCTGGTTTGCAGTTTTATGATGAAACGGAACTTTCTCTAGGGT	60	100	100049619	CFTR
A_87_P088871	ACGATTCAGAAGGAGTTTTCCACGACATGGACAGCGACAGCATCAGCCACCTGGGGGACT	60	100	101750514	LOC101750514
A_87_P063251	ATCTTATCCTTCAGTCCAATTGCACAGAAGGACTCAAAGAAGCGAAGTGGAATGTCGCTG	60	100	771145	MAPK13
A_87_P009222	TAGCCCTGAGCAAAAACGGAAGAACAAAGAAAGGCAATAAAGTATCTCCCACAATGACGG	60	100	428857	FGF4
A_87_P022169	AAGACATTTTATGACCCAGAAACTGGCAAATATGTTCAGGTCTCAGTCCCTTCCTCAGAA	60	100	423784	C6H10ORF71
A_87_P068241	TAGACGACAGCAAGGCAGAAGAGATAGCCGACAAAATCTACAACCTCTACAATGGCTACA	60	100	417242	ASTN2
T041385_G024472	AACGCCAAAACCAAAGGCCAAAGAGATCATCACAGAAAACGCTACAACAGGAGGCTGAAA	60	31.7	421543	AGT
A_87_P035224	ATCTTGGCATCGCACTGTTAAATATTTAACTTCAGCCATTATTCAGGGAAAGTACAATTG	60	100	378919	TRIB2
seq_RIGG16776	TCAAGATCTCTGAAGCGCTGCATGTCAGTCCCAGTTGTCATGAGAGCTATTTTCAGGAAT	60	73.3	107052513	LOC107052513
A_87_P192748	GAGAATTCAGTGCAACCCTGTTACTGGGATTGCCTCACCTCTGTTGTGCAGATGAATAAA	60	100	418984	TMEM123
A_87_P015997	CAGACTCAGTCATCTGACAATGTAGCAGTGAAGAGCATCAACGTAGTCCAAAATTCTCTG	60	98.3	415893	NISCH
seq_RIGG05876	TTAAACATAGATTGCCTTCAAAAATGCAGATGGGTGCCTCGTGTCAAGGAGCATGTTGGG	60	33.3	771589	ITPRIPL2
A_87_P011743	AGATGAAGGCAGTGATACAATGGTACGCTCAGAAGAAGTGAGGAGAGTGCTTCTCTGTTT	60	100
A_87_P062711	TACCAAAGCGGAGCCGTCTGTTTCCTACAGCTGTAATCCTCTGTACTTTGATTTCAAGCT	60	100	426522	GPATCH8
lip_LDHB	GCTAAACATAAGCTTGCTGTAACGCACAGACCTTATGAACAAATAAAGCAACTTTCAGGC	60	100	373997	LDHB
A_87_P103313	TCCAGTGCTCCAAAGGACTTTGCTGTCTATATAGCACAGCAAAGAAAGTTTCCCGCTCTT	60	50	107052644;107052660;107055872;107055873;107055886;107055887;107055929;107055930;107055967;428505;769743;770405;770839;776146	LOC107052644;LOC107052660;LOC107055872;LOC107055873;LOC107055886;LOC107055887;LOC107055929;LOC107055930;LOC107055967;LOC428505;LOC769743;LOC770405;LOC770839;LOC776146
A_87_P009157	TTTATCATACTGTGCCCTCTGGAGACCTACAATAAACCTACTGATTTTTAGCCTTAAAAA	60	100	395318	PSMA7
lip_FABP3	TCTGACTCTCACCATGGGCAACGTGGTCTCCACCCGCACCTATGAGAAGGCATCATAGAG	60	100	419557	FABP3
T040839_G004561	AGTCAAATGGTTTTATCACCCAGAGGAAACCAACCCTGGGAAGAAACTCAACGAAGGCAA	60	100	416482	TNRC18
T021743_G013312_LOC426031_426031	TAGCCTTCGTATTAAACAGGAAAGTAAAGGAGACTGTAGTAAATCAAGACCTGATAAACC	60	100	427025	NIPBLL
A_87_P144508	GCTCAGGACCCCTTCGCCGGGGACCCCCCCCGGCACCCCGGGCTGCGCGTCAACAGCCAG	60	100	107055404	SUOX
A_87_P060921	AGCATCCTGAGCCAGGAGGGAGTGCCTATCTCCTCTGGTGGCTTTGGCATCTCTGGCCTG	60	100	107049038;107055107;426914	LOC107049038;LOC107055107;LOC426914
A_87_P014976	TGTTCAGACTGAGTTCCTAAGAATAACTCCAAGGATGTGCCTGAGTAAGAAGGGCAGGAT	60	95	421144	GGH
A_87_P104528	TAAAATTAAACAGCCAAAATCACCCCATTCCTCCAGGAACACTGAAACAGAAGCTATTCA	60	100	107052741	LOC107052741
seq_RIGG16166	GATGGCTACCCCTATACAGAAGAAGACGAACTCAATGACTCAGATTCTGAGACCTATTGA	60	100	420640	ANKRD28
A_87_P101011	AAGTCCATGGAGCATCTTCCTAGCCACAAAAACAGTGCCACAACAAGGAATCTCAATGGA	60	100	374266	XIRP1
A_87_P017197	AAAGCACAAGAAGAGGAAGATTACGATGCTGGAGAAGATGTTGAAGAGATTGCCTGCACT	60	100	423986	COL5A2
A_87_P306213	TCGAGATCAGGGCCGAAGGAAACAGCCGCTTCACCTATGGGGTCACCGAGGATGGCTGCA	60	100	101750377;395532	LOC101750377;COL1A1
A_87_P157278	TAATAAAAGCCTCTTGGCACTCAAGGAATGTATCAGGGCATTGGGGCATAACAAAGCCCA	60	100	417390	KIF2B
A_87_P097866	TCTTCAAGACAGGAATCAAAACAGCTTCAGGTGACGAGCACATTGATCGTGTGTACACCT	60	28.3	419751	GRIK4
A_87_P116228	GAGTCTATTACTCTTACCCTCTACACAGAACTTGTAACTAAAATATTTAACACAGCGGAT	60	100	423357	DLST
A_87_P096446	TTTGTGAAGGTTCTTCCAGTGTAAAGATACTCCTGGAAGTGTATGACAGCATGACAGGAA	60	100	422824	TAPT1
T036074_G022496	CCAGGGGGCGTTGGGGTCCTCCAAGGTGGGTTGGGGGTCCTCCAGGGTGGGTTGAGGCCT	60	38.3	107051224	LOC107051224
A_87_P056006	CGAAATGTGTACTACGGTCTTGTTTTGTTTTTTAAATCTGGGCTTCCAGTAGACAGCAGC	60	100	395099	CREB1
seq_RIGG18945	GGGTTCGGTGTTGCACAGCCAGGCACTCCTGAGAGTGACACTGTTTGTAAAAGTTGCCCA	60	100	378803	TNFRSF11B
T039557_G017419__HPS1	AACTTGGAGCAGCCAGGGAGTATGGTATCAGGGCTCTGCCTGAATGCAGACCCCAAAGCT	60	40	419857	PLXNA2
A_87_P037920	TTCCTGCTGGAATAGCCCCTCGCTTCTCACTGCACACATGCAACGGCCTCAGCGGCACCT	60	100	374175	CAMK2A
lip_TYRP1	TATCAACACTATTCAGATGATTATGATGGCATAGCAACACCAAGCCAGTCTGTCGTATGA	60	100	107049318;395913	DCAO;TYRP1
seq_RIGG14385	GACTAGGGATACACCACTATGTCCACAAGGAACTTCAAGAATATATGATGGATTCTCTCT	60	100	107056318;422348	LOC107056318;COL4A5
A_87_P296273	GGGAGCAACGTTCAGCTACTATTGTTATGATGACTAAGCTGGAGGAGAAATCACGGATAA	60	100	396375	PTPRS
A_87_P070001	TGTTCCAGCACCAGACCTCAGTTTCTCACCAACCCATTGTGCGGCAGTGTGGACCTCAGA	60	100	373988	TBX5
A_87_P123238	CACGACATGGGAATAACCAATATTAGTTTTCCCATTTTACAGAAACACCTTTCTGCTGTC	60	100	417642	BRIP1
A_87_P307882	TGCGCTGCACTGTTGGTGTTGGTCGGGCACATGGAGGCTCTGCAGGCAAGGGTGAGGGCG	60	85	428191	CROCC
seq_RIGG03891	GTTTTGACCAAGCAAAAGAATACGTGCAACAGCTGCGCAGTAGAACCCTTGTTCATACAC	60	100	416253	MRPL22
A_87_P236638	ATGAAGGACAGGATAACTTACTTTGACAAAAACTACAACCTGCGGCGCTTCATGTACTGC	60	100	424687	DOCK7
A_87_P011801	TCTTTAATTCTTTCCAAACTGCAGTTCTGATGTGAAGTTCACAGAAACCAATAGATTTCC	60	100
T042220_G025307	ACAGGCAGACTGCAGACTTGCCCTCACCTCGTTGCTGCACAGGTAGAGGAGGGCTTGCAG	60	100	100315911	MIR1611
A_87_P088796	AAAGACTACAAAGGAGAGTCTGGCAGAGAGTGCAAGTAACATCACAGAGAGTCTGATGAG	60	100	416207	BNIP1
A_87_P219628	TCTTGCTCTTCGACCTGTTGTAAAGCTGACCCTCTTCAGGCTTGATTGATGGCAAGAATT	60	96.7	426793	VDAC3
A_87_P020116	ATAGACTGGGATCTGCTGGAAAAGAAACAAACAACCCCTCCATTTCAGCCTCAGATCACA	60	100	419399	PRKCZ
A_87_P169833	TTACATTGACAATCACTGCCTTCTGCAATACCGACAACCTCTGAGGATTTGTGCTAGGGA	60	31.7	101750994	LOC101750994
A_87_P016020	AGGAAGCAGCAAGAGAGGGAATGGTAAGGTGACAGTATCGTGCAAATGGCTTCTCATATA	60	100	421769	FOXO3
A_87_P079826	CGGGGATGGCGACAATGAGTGGGCGGAGCTGGGAGACCCTGCCTTGGGCCATTGGACAGA	60	100	424727	LOC424727
T035897_G022323_HOXC10_430550	AAGAAAATGAACAGAGAGAACCGAATCCGCGAACTGACGTCCAATTTTAATTTCACCTGA	60	100	770471	HOXC10
A_87_P018093	TCCAAATATTTGGAAGAACTGCATGGCACTTGAAAATAATCTGTTCTTGTTAACCCCCTC	60	100
A_87_P029197	AGGATTTCAGATATGCAGTCATAATGTCATCTTGGAGCAAATCTTAAAGCCAGGTTTCTC	60	98.3	428589	RHOU
A_87_P244408	AACTTTGATTTCGATGTCTGGCGGAAGAAATACATGCGCTGGATGAACCACAAGAAGTCC	60	100	419671	MACF1
T041008_G024281	TGCTATTTCCCACAATTTCCCCTGAAAATCCAGGGAGCTCTGATATTTCAGACCCTATGC	60	28.3	421269	ETAA1
A_87_P238718	CTTTTGGAATTATTTATATACCTATAGCATATAGGCAGAGAAGGCTGTAACAGACCTATG	60	96.7	421197	PEX13
A_87_P089956	TGTGCTCCAGTTGCTGTCTCTTCAAATGAAGCACTTTTGGAAAGGCAAATGCTTATCACT	60	100	107053991	LOC107053991
lip_SPTLC3	GATCATGTTGCTAGCGTACAGCTTTTGTTATGGCCCCTTTTTATGAAGAGGCTTCAGATA	60	100	768538	SPTLC3
A_87_P252988	CAGCTGCAAATGACTTACACCAAAACTGTTCAAAGATGTAAGAGAAGATTTTTCTTCCAA	60	100	422033	MTMR9
T003221_G002070_SAP130_424756	GTGTAACGTTAATTTTATGTACCACATCCATCCCAAATATGAATAAAGGACTTGGAGGTT	60	100	424756	SAP130
T036421_G017190__KIAA1377	AGGCTACAAAATGTTCAAGAAGCCATTACCAGAAATCCAGCTGTCTCAGAAATTTTACAG	60	100	100859489	CEP126
A_87_P157438	TTCCTCTGCTGGAGTTGGAGTCTACTGGGATTTTTTCCTGGGTTTTCATGTTGCTTTTTT	60	100	420253	RRM2B
A_87_P035270	AGCGTGGAGGAGGAAGGCTTTTACGCAGGGCTCTGCTTTTCCCCAGGCAGCACCGATGTG	60	100	395110	RGS3
A_87_P136858	GAGTGTCTGCTCAGTGTCAGCAGCGTGTTCACTAATTTATTAAATGCTGTCTGTTCAGAC	60	100	419513	NFU1
lip_RBP2	ATTTATTTGAGCAATAACTTCTATGTCTGGTTTCAGCGACTGGAATGGCAGCTGGGGACG	60	98.3	421168	KDM5B
A_87_P099556	TTCTTTGGAGTCTGCACGTTCTGTTGTTCACCAGTGGCACTTTCAAAGACGATAGGAAGT	60	100	421801	KLHL32
A_87_P079706	CCCTGTATTTTGGTATGCTCCAGAATGCTTGATTCAGAGTAAGTTTTACATCGCCTCAGA	60	100	395681	JAK1
A_87_P080311	AAATTCCTCCTTGTATCCAGAGGCTCATGGGGAAGGATGCTGCAGACGTGCAGCCCTCCA	60	30	423516;769473	SYT16;CFAP70
A_87_P215398	TTGATGCTTCCAAGTTGCCGGTGCTACTGAATCTCTCAATTACCTACCTGAAGCTGGAAA	60	100	417460	FKBP6
T016336_G004048_PTPRS_396375	TGCTCTTGTTACCTCAAGTGGTGTTCGCTGTGGAGGATGTATGGACATCATCAAAGAGAT	60	100	396375	PTPRS
A_87_P303733	ATAGCCCCAGTCAGCCGCCCCTAAGAGCCGCTTCCTCTGTTTTTCAAAGCGGGGAGGCTG	60	30	101751964;424778	ADCY10L13;XRN1
T037308_G022985_PPARA_374120	CGCCTTAAAGCAGTTCTTTTATTTGGAAATCCGAAGATCGGTAAAGAAGATGTATTTGTA	60	100	374120	PPARA
seq_RIGG12172	GAATTATGTAGTCAATTGCAACTGGGATTTTGATGCAGAAGCTTTTGAACAGCTATCAGA	60	100	415748	MYLK3
A_87_P057341	TACTCAGGAGGAGTTTAATTAAGCATCAGGAAAGCCACGTGCAGAGAACACATCAGACTG	60	100	420372	ZNF767
seq_RIGG09629	AGGAATTTGATGAATCCTCACCAAAATGTCCAACAAATCCCTACGCCTCCTCTAAAGCTG	60	100	418793	TGDS
seq_RIGG11020	TCCAGTGTGGACTCAGAAGCAATACCAAAGATAGAGGGGCAGCCTAATGAATACTTTTGC	60	100	107053618	LRIT1
lip_PLD1	TTAAAGACTGGGTTCAGCTTGACAAACCTTTTGCTGACTTCATTGACAGATACACCACCC	60	100	424986	PLD1
T007105_G004465_KIAA1274_373898	CTTTGAGCATGAGAATTAGGGTCAGGGGTTCTTCAAGAAGCAATAAAGATGTTGTAAATT	60	100	373898	PALD1
T002837_G001835__SCNN1D	TGTTGTCTCTCCTCTTCTGCTACCAAAGGTTCAGGTCAAAGACATTAAATGTAGCCCGCA	60	100	428184	SCNN1D
A_87_P097611	TTGCAAGTACTCCTGTTAGACTTGGCATACTCTGCAGCAAAGTCAGTTAGGCTCTTCTCA	60	28.3	422829	FBXL5
A_87_P008251	AAGAAGCAAAGCCTAGTGAGGATAAAGACTCCCTGAATGATTCCAAAGGCACAAGGGAGA	60	100	421259	MACROD2
A_87_P174228	TTCTGACTTCGGTTGGTGTCTTACAGAGAGCTACTAACGTGCTTCCCAGCCCCCCGTTGC	60	100	427087	CCDC124
lip_FABP7_T023987	CAAAGAGACAAACTTTGTAAGAGAAATAAAGGATGGCAGAATGGTAATGACTCTTACCTT	60	100	396246	FABP7
T009259_G005764_LOC768614_768614	CTGCAAGCTCGTGCCTGGTTCCTGCACATCCACAACCTCACAGGCAACACGCGCACTTAG	60	100	100857403;100857744;100857947;100858177;100858506;100858762;100859032;100859414;396398;768614;776018	LOC100857403;IFNAL4;IFNAL5;LOC100858177;LOC100858506;IFNAL2;IFNAL6;IFNAL1;IFNA3;IFA3L;IFNAL3
A_87_P141943	AATACCAATATTGAACTGAACATGTCTGAGCCTAATGAACTGGTGTGCTCAAATGTCTGA	60	100	415470	TMC3
A_87_P132908	AAAGATGTTTACGATTGTTATAGTCGTACTTATGCTGATGCCATCGACGCATGGGGCCAC	60	100
seq_RIGG08856	GATTTTCTGGACATTCTTCTTTGTACCAAGGATGAGAATGGAGTTGGCCTGTCTGATGAG	60	100	424618	CYP4B7
A_87_P066356	TTTATTGTAAAATAGATGAATCCTGTAAGGACCTTCCGCTCTCCATGCTTGGGTCCCACG	60	26.7	421492	HNRNPU
A_87_P012849	CTGCTGTTTGCATCCTTACATGGCATTTTCAGCTTGAGGACTGTGATATGTCAGGTATTC	60	100	417385	NOTUM
seq_RIGG18957	AGAGCAGCTGAGACATGCCAAGTTCACCATTACAGAATGCTTCATATCAGACACATCGTC	60	100	418525	DSCAM
A_87_P089381	AATCCACCAGGTGTACCATTGGATCCACTATACATTGCCTATCGATTCCCTCAGATGTTC	60	98.3	100857615	LOC100857615
A_87_P014170	ATCTGGATAACGCCATTGAAGCTGTCGATGAGTTCGCCTTTTTGGAAGGTACTTTGGACT	60	100	107055326	POLE4
A_87_P021107	GGAAAGGAGGAAAAAGAATCGAAGGTGTGAGTCATCTGCAGAGCCCGGCTGAGGCTTCGT	60	30	415866;770891	NFAT5;ZNF648
A_87_P063461	GGGCCTGATCCAGGATAAATACTCTACCATAGACTTTAACTTCTTAAGTTTTTTCTTTCT	60	80	426690	ETNK2
A_87_P021904	GCTCTCTCTTAGGCAGAATATAACATGGTGAGTGAGAATTTGTGCATTAAAATTTCTTCC	60	100	769392	SMIM20
A_87_P016182	TGGATGCTGTGTTCTCTGTAAAACACACTTTCCATGTATGAATGTATCCTGCATACTACG	60	100	423107	RASSF7
A_87_P082951	AAGTTCAGGTTAAGCAGTCTTAAGCTCCTGAGGTGTTTGGAGCTCTCTACAGTAGAGTGT	60	100	424260	SNX4
A_87_P278243	CCAGACCAATATACATATACCTCAGATCACTTTGACACAATAATGAAATACGCTGAGCAG	60	96.7	421348	EPRS
T028795_G018088	TCCCACATGGTCTAGCGGTTAGGATTCCTGGTTTTCACCCAGGCGGCCCGGGTTCGACTC	60	30	107054085	LOC107054085
A_87_P105083	GAATTTGATGGAGAGGGCTCAGAAGCAGCACAGCATCTTTTTAGCTACAGACAAAACAAG	60	100	420271	RSPO2
seq_RIGG19558	ACATTCGCCAGTTGCTCTTCTGAATACTCTGTTCTACTTTAACACCAAGTATTTTGGTCT	60	100	418954	ZMYM2
A_87_P230063	TCTCCTATTAACTGTAACTGCTAACTCATAAACTGATAGCTGAGGGTTTTAAAGTCCTGA	60	100	420869	DSP
A_87_P145443	TTGAAGAGGAACTCCCATATGTCTCCCAGTTGGCAGTTGATGGTCTTTTAAAGGAACACG	60	100	772014	CCDC180
A_87_P014867	CATAGCTGAAGCATTTTAATGAACACGACTGAAAGGGACAGGCTCACTGTTTTCATTTTG	60	100
A_87_P008427	CCACTAGCAGCTTTACTTCCCTTGTTCTAGACAGTGTCAACAGATTTGATACTGGAAAGT	60	25	418705;422791;424155;429024	AFF3;LIAS;TLK1;TLK1L
seq_RIGG08342	ATCGGAAGAGAAGGGATTGTCTTTCTTTAAATCAGCCTTAAGGCAGAAGGAGACCCGTAG	60	100	416580	USP31
A_87_P098601	TACTTGTCTGGACGGGTTCGAATCAAAGACGAAGAGGGTAATATCATCCTAGATAAGAAA	60	98.3	421567	TCP10
T005205_G003289_CHUK_423669	CGGGTGCGTGTGTGTATTTTAAGCAGATTTTTATTGTTAATAAACGCGGTTCATAGTCTG	60	100	423669	CHUK
A_87_P101121	AGTGGGCATTACCTCAGCCTGAGGAATCTGAAAAACTAAATTTGCTTCTGTTGCGGTCTT	60	100	420452	WDR60
seq_RIGG06850	CTTCTTGAGCAAATTCATCACATATCCAAAGAACAGAACTATGAAAGAGAACGTGAAGAA	60	96.7	422906	TMED11
A_87_P122588	ATGTTTTTTGGATCATTTTTCGCGGCCAGTTGTGCTCCTGCACCAGACAGAAACAACTCA	60	100	429060	MTA1
seq_RIGG00839	TTACTCCTGCTGTTTTGGAGAAGTACAATGTTGTGTTCAAATACCTGCTCAGCGTGCGAC	60	100	415590	TUBGCP4
A_87_P033074	TGAAAGCAAAAGGCGTGATGTGCAACTCACCTTGGTATCATCACATTAACAGCTGGCCTT	60	100	408044	PPL
A_87_P309062	GAACCCGCGGGGACGAGGAGCGTGGGCAGAGACCCGGCCGAGCCCGCGGCCGAGCCCTAG	60	35	420406	KLHL18
A_87_P024498	AGGGAAACATCTTTGGCATCTGCCATTAAAGTATTTTGTAGTTTATTTCTGTTGATGGAG	60	100	427104	CETN3
A_87_P229858	AATTTACCGAGAAGATGTAGGACCTTGTCTGGACTTTACTAAGCAGGAGCTGTCTGAGCT	60	100	107056449;423123	LOC107056449;RAB3IL1
A_87_P124788	CCCTGCCCACACTTACGAGTTCTGGCTGACTTTAATTTTGTTTTATAAGATTCTAATTTT	60	100	770703	ALKBH5
A_87_P011424	TCCCATATGGACCTATCCATGACTGGGGCAAAATCATTGGAGCTTCCCCAGGATAATATT	60	100
A_87_P022360	ATAGTGCATGTATCACTGAGAGTTTTAAAACTAATGTGATGTTAGATACACATCGCGTTG	60	100	424805	SERPINE2
A_87_P114803	CTTCCAAGTTGCCAACATTCAACCCTGGTTTTGTGAAATGATGGAAAAATAAATGTACCT	60	100	770023	CMC2
seq_RIGG12858	TCCCACCGAGAATCACAGTTTTTAATGGTGAAAAATAATTTCACCTCCAGCCTGCTAGAG	60	100	395864	HESX1
A_87_P085241	ATATCAGAAAGTAGTCGGTCAGGCAGGAGAACTTCACGGAGTGAAAGAGACCGTAAATCA	60	100	423338	PNN
A_87_P035776	TGAGACAACAGCAAATATCCCTAAAATAAGTAGCAGGCCTGTTGAGTCAAAGGAGACAAT	60	100	424393	PRRC2C
A_87_P018310	TGTGACTACCAAGTGTAAATCTGGGTTTTCTCATTTGTTTTCCGTTCCATTTTCGTTCTG	60	100	419066	FAM168A
T022247_G013683__ARID1B	GTCCTGAACTCTCTGGTTGCATCTGTCATCTGTGATGTACTTTTTCAGATTGGGCAGTTA	60	100	107056203;421650	LOC107056203;ARID1B
A_87_P313322	AGTGCGGGAAGGGCTTCTGTGCCAAGAAAACCTTCATCCTGCACCAGAAGATCCACGTGG	60	100	100858196;107052478	LOC100858196;LOC107052478
lip_ALDH1A2	GTAGTGTTGTAGCCCTCGATATTTTGTATTTCTAACTCATGTCAATCTGTGTATGTGTTT	60	100	395844	ALDH1A2
A_87_P166363	TGCAGTCTATGAAAGGCTGTTATGTTTGTGGTGTAACAGGTGAAATGGAAATACAGAACA	60	100	424810	ACSL3
A_87_P266193	CCCGCGGCGTCTCGGCCGCCCTGCGTGTGTGCTTCACCTGCCTGATGAAGAGCGAGAAGG	60	100	769765	MPI
A_87_P022451	CAAACTCCCCAAGGCCGTCCAGTCTTATCAAATCCAAGAGTTATCACTCAAAAGCTGAAG	60	100	415541	DENND4A
A_87_P010219	AACTCCACTTCAGTGAATTTACCTCTGCTGTAGCTGATATGAAGAACTCTGTGGCAGACC	60	100	419314	NPEPL1
A_87_P071901	TGGAAAACAAGAAAAATCTTCCAGTATTCCTGCTACCCCATTGCTGTCCTGCCAGACACA	60	100	768437	IL20RB
A_87_P014828	GGGGGGAGGGGGCTGAGGGGAGCCCAGTGGATGCTCAGGAACAAGGTCTGGAAATTAATA	60	100	425820	ZNF414
A_87_P021427	ATCACAGTGAGAAGGGAATGTTCTGCTGACATCAGAAAGACAAACAGAAAGCACCGTGCA	60	100
A_87_P011008	ATCTATCTGATCGATGGAGTCACAGGCAGGATCATCCACTCATCAGTACAGAAGAAAGCA	60	100	419470	EMC1
T042607_G025694	CAAAAAAGGCAAACAAGAATTCTTGCTCAAGCTGTGTAAGGGGCTGGCTATCTGCCTTTC	60	35	107053275	LOC107053275
A_87_P277763	GATTCCTGTCTAACTGAAATGCTTGCTCAAAACACTATTGACTGAAATCTTTAACCTTCA	60	98.3	424500	EVI5
A_87_P053106	GACATCATGTTCAATGACTTCGGAGAAGCATCACAGAAATTTGGATTCGAGGTGGGACCA	60	100	395568	COL5A1
T036121_G022546	TTCATCTTATTGCTACGGCAGTCGTCATTCATCTCTTCGCACATCCACAACAGGCTTTGT	60	100	426230	PCNX1
seq_RIGG09118	TTCAGTGTCTACAGCACTAGTCCGGGAATAGGTGATACACAAACAGTTAGGGCAACATGA	60	100	418052	NCF4
A_87_P072371	TATGCAGAGTATTCTATATTCTCTAGCACGCTATATCACTGAATAAAGCAGTTTGCAGCT	60	100	426995	C14H16orf62
A_87_P023430	AACTTACAGAGAGTATTGTGTCCTCCCACTGAAGTGTTGTGTGCTTTTCTCTAGCAACCC	60	100	419592	RSRP1
A_87_P081296	GGAGGTGTATATTTTCCAAGCAGCAGCTGTAAAGCCATGTGTTTTAAGACATTTTTTAAA	60	100	423929	GRK5
A_87_P032734	GGACAGCCGCTACGAGATCCCATCGACCCAACAGAGTGACAACGGGCAGTATTACTGCAT	60	100	425592	FCRL4
T003511_G002244_AGRP_427535	TTCAACGCCTTCTGCTACTGCAGGAAGATCAGCACCACCTTCCCATGTGGCAAGAACTAG	60	100	427535	AGRP
A_87_P242928	GCGTCTCCTAGCCAGGCCTCGCGGCGGGCGGCCGGACGGGGCGGCGTGGACCATAGCCAT	60	100	107057341;426344	ZNF532P;LOC426344
A_87_P062261	ATGTAGCAGAAAAATACGGGTTTATCGACTTGAGTCGAGTAGCCATACATGGCTGGTCAT	60	100	420159	DPP9
T021651_G013256_LOC776576_776795	ATGACACAGCCAACATTAATATACAGCCAGCCAGTCATGAGACCACCAAATCCTTTTGGC	60	100	425991	PICALM
T036153_G022576_LOC776804_776804	TGTGATAGAAGTGAACCCTCAGCTGTAAGAACAACTGAAAGCAAAAATGAAATGCAGGAT	60	100	421706	ARHGAP18
A_87_P091136	ACATACACAGATAGACATGTAGATACCTTGTCACTGCTCTTCTGCCTCCACTTTTCTGGG	60	30	107053653;421659;422952;428217;428366	LOC107053653;TMEM181;RAB11FIP5;TMEM200B;ZBTB10
A_87_P034861	ACCGTACTGAGGGCCTTCATGGATTTTATCGTGGAATCACAGCCTCCTATGCTGGAGTGT	60	100	418298	LOC418298
A_87_P014639	AATATTCTTGAACTTTGTATGTGGCAGATGGGAAGAACAGAGGAAATTACTGAAGGAGGA	60	100
A_87_P176693	CAGTCTGGTTCTTTACATAAGCACTGAAAAGGTTAATAATTGGTATGGAACAAACTACTG	60	100	421017	FBXO15
A_87_P107318	TTTTGTCACTGAGATCCTTAAATCCACAGGCAAACTTTCTGATGCTGAAGCAGAGGGAGC	60	100	101747255	LOC101747255
T021947_G013465	CCTAAGGAACTGCGTGAACAAGGAATTCTTTGTCACAACAGCTCCGTGGTCAGTAATAGA	60	100	423958	CTBP2
A_87_P074126	TTAAAGTCAAAGAAAATCTGAGAAGGACATCAACGGTGACTGGGGAAGAGAAAGCAGCAT	60	100	427591	FAM107A
seq_RIGG08668	AAAGATTTAGGCCACGGTCTAATTCAACTGAGACACTGTCTCCTGCAAAGTCCCCATCTT	60	100	420537	ADAM22
A_87_P118333	CTGTCTGGAGTTGGAACTGCTCGAATATCTCAGATAATGAGTTGAATAAAATGTTTTCTG	60	100	417498	DERL2
seq_RIGG08530	TTCGAGTCGTCAAATCAGAAGCCCTGGCAAAGATGTGGGGACAAAGGAAGAAAAATGACA	60	100	428859	ELF5
T025604_G015884_C21orf45_418494	AGAGGGATTTGTTTTGTTTCAGTGTTGTAGCATATCAGTTACATTCTAGGATCCTCAGAA	60	95	418494	MIS18A
A_87_P026388	AAGCAAATAGTTAACTGAATGCCACTCGGTATAAGCTGTAATTAACATCATGTACTCTCG	60	96.7	416895	SVOP
A_87_P013994	GGAGGATCTCAGGCAAAACTACGCCAACAAATTGCAGCAGGTGTCCAAAAAGGAGCAGCC	60	100	426948	LZTS3
A_87_P309957	AACTCCAAGGAGAAAATTTGGACACAGGAGATGCTGCTGCAAGTGAATGACAAGTCCATC	60	100	770081	EPS8L2
A_87_P099191	AAATATGGAACTTTCATGGAGGTGACCGCAGAGTGAAGGAGGATGTGAAATCTTTGCCAT	60	100	107053067	LOC107053067
A_87_P122313	AGGTGATATTGGTGAAATAACAGCTCCCCGTGTGATGGAAGTTCTGTTTTGTAGCGTAGC	60	100	421769	FOXO3
A_87_P013709	GTTTCAAAGCTGGAGCTCCATCAGCAGGAACAGCAAGCACAGCAAACTGAAACAGTTAAT	60	100	417905	TMCC3
A_87_P015693	AAGGTGCTTGCTTGTTTCTGTAAATAATATAAGGCCTTAATCTCTTCTGGTGTAACGGAA	60	100	100538348	TMEM189
seq_RIGG04384	AACAAGACTCTCATTGAGGAACTCAAGGCCCTCAAAGATCTTTATTGTCATAAAGCAGAA	60	100	378903	CREM
A_87_P176093	CACAGCACAGTGGAAGAATGACACAAGAGAAGACACCTGCAACTGCAAACTTTCTAAATC	60	100	422568	GLRA3
A_87_P037215	AGCATCAGGCTGTTGGTGTGAAGGTTGAGTCCTTCTCGACAGTTGGCGAGTCCCTGCTGT	60	100	428896	NGB
A_87_P085861	CCAGTTTGGCCCCTCTGCAGATGTTATTTCAGTTACTAGAATAAGCTCTGTGTTAAAAAA	60	31.7	422566	CEP44
seq_RIGG09309	AAAGATCAACCTACTGGAAGTCACGGGCGATGTTCAGTTATTAGATGTGAGGAGCTGGTA	60	100	430948	LGALS8
A_87_P074816	TCAGCCAAGCCTACAGAAGAAAAGGAGGAAAATTCTCGGGTTAGAGATCAGGAAGACAAA	60	100	415722	CHD9
A_87_P052586	AACAAACTGATGAATGAAACACCGATGTATTCAGCCTACTCCAAACTCCATCATCCTGCA	60	100	424317	STAM2
A_87_P023294	CGTCACCGTGGCCAAACGCCTGCAGTACATCACGGGCGAGATCAAACGCTACGAGCAGCA	60	100	107050614;107050831	LOC107050614;LOC107050831
A_87_P315762	AAATAACTCCCTTCTTGGAAAAAACAGGATGTGGGAGAGAAGAAGAGAGATATCAGTATT	60	33.3	424157	MYO3B
A_87_P009555	ACACAGAGGTGCAACCATGGTGCTGTCCGCTGCTGACAAGAACAACGTCAAGGGCATCTT	60	100	416652	HBA1
seq_RIGG15489	AAGTGGACTATAATCGCCTGGGTTATACTCACCTCTACTCTTCTACTCAGGTTTCTGTGC	60	100	425542	DDOST
T021059_G012913_PKP2_418130	GAAATGGATTCTTCAGGACATTTAAGATGAAGTTTCACCTAAGTTTACCACTACTCAGAG	60	100	418130	PKP2
A_87_P016220	GGCTACGTTTTACCCACTGAGTGCCTATAAGAGAGGATATCTGTACCAAAACTTGCTGTA	60	100	424369	UHMK1
A_87_P093826	TTATCTCTATTGTGACATGCTGAAAATTGCCTCTGTGCACGTGCAACAGATCCGGGAAGT	60	100	428690	GPR119
A_87_P068436	ATACAGCAGATGAGGAACAAATTTGCCTTTCGGGAGGCCATCAATAAGCTGGAGAACAAC	60	100	417181	ABL1
T030011_G019024	GGCTTTGACTTGTCTGGCTTTGGCAGCCGCTACTGTGGCAGAAGGTGCCCACCCTGCTAA	60	100	107055225;107055227;107055236;769926	LOC107055225;LOC107055227;LOC107055236;LOC769926
lip_SREBF1extr3primUTR_gi45383857_BC3	AGTTGGGTGACGGGACGTGGGGACCTCTAGTGACACTGTCACAGTATTGCACGGCCCTGG	60	100	373915	SREBF1
A_87_P133553	CCGGCCGTCTTTTTGGCTTTGAGACGTGGAAGATATTTGAATTAAACAAAAAGCTTTTTT	60	100	419628	AGO3
A_87_P011358	AGGAAAACAGCATCAAAATCAAGCACAGAGGATGAATTGGCAACAGTTGTGGAACCTGCT	60	100	425522	CAMK1D
A_87_P015782	TTGGATCGGAAGGAAGTGAATTTGAGAAAACGGCTGCGGACCAGAGTGCTCCAAAAATAA	60	100	425544	EIF4G3
A_87_P008173	AACCATTCCTGTGTATACTGCAGCAAAATGCAATGTGGAATGTTGGGTTACTTTAACAGA	60	100	100859886	SEH1L
A_87_P162373	ATGGTCATGACACGCATGTTGTGACGTCTGAGGCCAAGGGGGAGTGGTGGCTGTCCTTAT	60	100	419644	PEF1
seq_RIGG04665	CTCGCCTTCCGTTTACAGCAAATAGCAGCTGCGTTAGAGAATAAAGTGACTGACCTTTGA	60	100	425938	PLXNB2
T035592_G022047	TTTCAGTGTCCTGAGTGTGGGATGACCTTCAGAATCTGTTCTGAATTGAAGTTGCACCAG	60	95	107049530;107050167	LOC107049530;LOC107050167
A_87_P108233	AAGGAATATCCGGTATGCATTTAACACCACCCTCCTCGTGATCATCTGGCGCATTTTCAT	60	100	419043	FAR2
A_87_P012664	CCTGCACATGAGAAAACACAGGTAAAGTCCACATTTGTTATTCTTTGAATGCTCTGTATA	60	100
A_87_P132423	GATGTCTTTGGGAAAATGAACAAGCTCATCAAGACTATCTTTGCCTTTTGCAGTATGCTG	60	100	428633	CNR1
A_87_P019511	CCATCCATGGGGAGCTCTCAGTCCCGTGTTGCCTATTAACCATTTGCAATAGATGTAAAT	60	100	417560	WDR81
A_87_P020621	CTTGGTACAAGTTTCCCTGCTACGTGAAGAATGAGGTGCCCCATGCGGAGGCGTGGATCA	60	98.3	101750338	MFHAS1
seq_RIGG08805	AGCCATTATGAAAATGGTGAAACTGGATCGGAAAGTAGGAAGATCTTGCCAACGCATCGG	60	100	421430	ZFAND3
A_87_P061681	AGACATATACTTTTAATCTCTATGCAGACACAGAAGCCCCAGAGAGCAGCGATTCCCTCT	60	100	420072	PIP5K1C
T019820_G012132_RPS19BP1_418011	ACTACTCCTGCAGTTTCTGTCATTATTACAGCATCTGTCAGGTTTTTCTGGTATTGTAAA	60	100	418011	RPS19BP1
T000449_G000336_PPP1R12B_395478	AAGTCAAAACTGCAAGAAGCACAGCTCGAGCTGGCAGACATCAAATCCAAGTTGGAAAAG	60	100	395478	PPP1R12B
A_87_P031646	TAATTGTGATATTTATATTGATCAGTACTCCACAGTTACCACAAGGGATTGGAAGCAGGT	60	100	416102	CHL1
A_87_P050251	GCAGACATGGAAGTTGAACTAATGTACTCATTTGTTGAATTGTCTGTAAATAAAGCAGTG	60	100	416947	SNRPD3
lip_PIGB_T007043_G004421_A_87_P007580	TGACCAACACCCAACGTTAGTACAACACTAGAGAATATCAAGGCCAAAGCTACCGTGTGA	60	100	100858627	PIGB
A_87_P164273	TTGATATTAAATTGGACTCAAGCTAGGAAGGCGTTCTTCCTGAAGGCGGTGATGGCTGTT	60	100	424327	CCDC148
A_87_P085746	TTTCACCCAGTATTGCCATCACTCCTTGCAACTTCTGATTGGGCTGGAGAAATCAAGATC	60	100	428908	WDR25
A_87_P022268	CAGAGCATGGTTTTCTGAGTGTTCATCAGATTTCACATATGAATAAAAGCAAATGAATGC	60	100	416600	ABCC6
A_87_P012997	GAGGAAGCATGGTGTATGAGATTTTGTAAGTTATTTGTGCTGGTTCTGTATGTTGTGCCA	60	100	422960	SYT4
A_87_P087616	CACTGAAGAAATTGATGTCATGGACACTTTTCATTAACAATAGACTTCTGATCTCTTGCT	60	100	100859303	OR14J1L15
A_87_P036473	GGTGTGCTATTAACAGACATTGGAAAATTACCACGCTTAACCCCTGAGTTCTAAATAAAT	60	100	420187	ELOC
A_87_P124993	GCCTTCTATAAATACAGAATGAATCACAGAATGGCTTAGGTTTGAAGGGACCTTAAACAT	60	100	417445	MAP2K6
A_87_P107298	ACAAATCCTTTCCTAGCTAACTCAAAGCCTGAGAGCATCGGTGATAGAACAAGAAGCGAC	60	100	770933	TOMM22
A_87_P305548	CTTCCCGTTATGCGAGGGCGTGTCCTGCTCCTCACTTCCGGCCGCGACGCGGCGCTCTGA	60	50	107054443	PDE12
A_87_P132068	GAGTCTATTACTACAAAGTTTTCGGCTCTGGTACAAAGCTCATTGTATCAGACAAAGGAA	60	100
A_87_P269669	CTTCTACAAAATACCCTGGAAGAAACAACAGTCTCTGGTCTACTAGACTTTCTTACAAAA	60	100	423686	HNRNPH3
A_87_P081091	ATGTATTAACCTTGCTCCCAAGCCTGCTTCCTTTGACAAAGTGCTGTTACAGAGCAAGCT	60	100	396503	COL17A1
A_87_P068231	TTAATTGGTTCCACTGGAAGGGCCACGAATACTCCATCCAGTTTGCAGAGATGAAACTGA	60	100	396440	TNC
A_87_P017986	CAATGCTGTGAGCTTTTCTGACCTGTCTGGGCTGGCTACCTCCTTGATTAAAAGCTTAAA	60	100	421083	ZNF521
A_87_P149548	ACTAAAATACGTGCAGCACACCTACCGAACAGGAGTGAAGGTGGACAAAGCCACATTTAT	60	100	107055614;417941	LOC107055614;ARHGDIB
A_87_P011851	CAAATGATTCCTCACGGCCGTTTTGCTTTAAGTCATTATTCATCTCGATGTGCAGGTGGT	60	98.3	422139	ZDHHC9
A_87_P067246	TTCTGTATTTGACTGCAGCATCACAGCACTGCTATCCCATGTCTCCAGCTGAATATGGTT	60	31.7	101751884;107056467	LOC101751884;LOC107056467
A_87_P090546	GCAGTGAGGAAAATGATGGCATGCACTCATTACAGCAGGGATAAACTACTCATCTGTCTC	60	90	107049215;770514	LOC107049215;OR14J1L135
T038721_G023430	ATCACCAACTTCTTCATCGACAACATCCTGAGGCCCGAGTTCGGTCGGAGGAAGGAAGCG	60	100	100859435	EN2
A_87_P092221	TCTCATGAGGCAGAGTATCACATTGTGCTTGCTGATGTCCCCCTTCTAAGATTTGACTTG	60	100	374003	POLK
lip_AGTR1	GCTGAGTGATGCATTACGCTATATACTTTTTATCTGAACAAGGTTGTGAACGAAGCAGCA	60	100	396065	AGTR1
A_87_P015632	CCACGAAAATTTCTTTTCTTCTGACGTTATAGTGGATTCTATTCTCAATTAGTTTCAGCC	60	100	423612	GLUD1
A_87_P302453	AACTAGACCAGATTTTGCTAAATGGAAATAACATAACAATGGCACCCGTCCTCGGGACGG	60	68.3	420751	LSM5
A_87_P086761	ATGCCAAGGGCAGGAGAAGAGCCTGCAGGACTGCGCACACCGTGTGTGGGGATACCATGA	60	100	101748207	LOC101748207
A_87_P060002	GATCTAACTCGTCTTGATTTCTGTGCTCAATCTTTTTGCAGATGTGTGGTACTTTCAGAC	60	36.7	771556	TRAPPC10
A_87_P082051	AAGGCTGCTCTGTTGTTTTGCAGTATCTTGTGTTGAAAAGCTGACAGTAGATCCTTTTTT	60	100	424087	NOP58
A_87_P206068	GGTATCACTCGTCATTTTGAGAAGGAGATGGTGAATTAGAATCTGGTGACCTTGGCAGTA	60	100	419143	DYNLRB1
A_87_P011727	TTTTTTAATGTTCTGCTCGTGCTTCCTTTTCTCCATGCAGTGGTTTGGAGCAGCAGCGAA	60	100	421235	LOC421235
A_87_P014767	GCATGTTAGAGAACTTGCAGAACAGCTCTTCAAAAATGAGAATCCCAATCCCCACATAGC	60	100	423043	SBF2
T040604_G005202_LOC769768_772364	TGGGCAAAATCGAGCACTCCTTATATTCATTTCACACTGAACGCAAGACAGAGCCAGCTA	60	95	374050	DDB1
T035757_G014366_HNRPK_426516	GCATCCTTTGAAAGCAATGTGCAGAATGTGATGCTCTTTTGTAAGAAATGTTTTATGGTT	60	100	426516	HNRNPKL
A_87_P016035	ATGCGAAGTTTGAAAAGGGTACCTAAACTAATAACCAAGTCTGGAGCTTTTTAAATACTG	60	100
A_87_P091951	TTGTTAGCTCTGTATCAGGGGCATTTGGCCAACTTTCCAGACATCATCCATGTCCAGAAA	60	48.3	415309	SNX33
A_87_P314137	CTTTTCTAGAGATACGAGGAGCATATGCTGATACACACAATGCTATATATGTATGTAGAT	60	100	419589	LDLRAP1
A_87_P177243	GCAAAACCCCTGTGTGATCTTTTAAAGCCTGATGCCAAAATACTGGAATGGACTGGAGAA	60	26.7	396173;421474;421692;422752	GABRE;CEBPZ;PDE7B;LNX1
A_87_P012445	AATGGGTTCCAACTTAGCACACTGTTGCAAGAGAATACACCCGCCTATGAAAAAGATCTT	60	100	427290	PIGG
A_87_P011954	GCGGAGGGACACATAGTGTTTGTAAGCACCGTCCACATTCCTTGTTTGTAAGTGTTGTAT	60	100	424320	NR4A2
A_87_P103728	AGCACGAGACTCGAGCAAAATGTAACTTCTCATCACGTGCAAGCCATCTACAACAGCTAA	60	71.7	395234	INVS
lip_PIK3CA	GTGGGTACTACACTGTTAATACCTGTTAGCAGCAAAGACTGGTTGCATAGGAATTGCACA	60	100	424971	PIK3CA
seq_RIGG20194	AATCAAATAAATAAAGCTTCACCAAGGAGGTTGCCCCGCAAGAGGGCACAGAAGAGATCA	60	100	420871	SSR1
A_87_P302843	TGCAGCCCCCCCGTTCCCCGCCGCTGCGGGGAGCCCCAGGTGCAGGCGGCAGCCGCGGAG	60	31.7	419851;427650	LOC419851;METRN
A_87_P014019	ACATTGAGAAATCCAGGATGATGCAGCAGCTGATGCTCTGTTGCACTTCCTGCTTATGAA	60	100	424088	FAM117B
A_87_P020236	CCTTCGCTTTTGGCCCACGGTGATCCGAACAACCTCCTCCCATGGGACAGATGTCTCTTT	60	30	425730;769834	ARHGAP35;TPBGL
A_87_P010923	ACATCTGTGACGATGGCGCAGTAATATTTTATAGGGATAAAACGGAAGAATTAATGGAAT	60	100	423032	USP47
A_87_P005235	CGTACTAAAATCTTTTCAGGTTGAACCCGGTTAAACATGGCTCTTCTACAGTCCATTCTG	60	78.3	768638	FAM19A5
A_87_P010338	ACAATGACCTCCTTGTGCATTGCCATGACTGAGGAACAGCACAAGTCAATGGTTGTAGAA	60	98.3	417412	C18H17orf75
A_87_P009058	ACCGGCGCTTCGAGTTCCTCAACTACCCCTTCAACCGCAGGAGCAAAAGGACTCGAAACT	60	100	396313	FGF8
seq_RIGG16812	AGCTTGCCTTCAGATGCTCCAGACAGGAAAAATAATTTAGATGAGAAAACATGTACTTAA	60	100	395778	GINM1
A_87_P079331	TTTGGGGTGACTGAAAAAGTGAGATGAGTGTTTACACCAACTGTCACAATACAGTGATTT	60	100	424614	FAAH
[truncated: 56,703 more rows]
